# Supplementary material for: Fire use practices, knowledge and perceptions in a West African savanna parkland
Source: PLoS One. 2022 May 19;17(5):e0240271. doi: 10.1371/journal.pone.0240271 (PMC9119518; doi:10.1371/journal.pone.0240271)
Supplement: S2 File — (XLS) [file pone.0240271.s004.xls]

## Sheet: ActiveFiresCluster
										Fire Detections
														Ghana
					Detected Fires between Jan-2013 & Dec-2013
Daily Fire Detection count > 50 are highlighted in orange and Fire detection >=100 are highlighted in red.
	Sep-2013				2013-09-10	2013-09-12	2013-09-19	2013-09-21	2013-09-22		2013-09-30		Monthly Total
	Brong Ahafo	Sene			0	0	0	1	0		0		1
		Brong Ahafo Total			0	0	0	1	0		0		1
	Eastern	Afram Plains			0	1	0	0	1		0		2
		Akwapim North			0	0	0	1	0		0		1
		Suhum Kraboa			0	0	0	1	0		0		1
		Eastern Total			0	1	0	2	1		0		4
	Greater Accra	Dangbe East			0	0	0	0	0		1		1
		Greater Accra Total			0	0	0	0	0		1		1
	Northern	West Mamprusi			0	0	0	0	1		0		1
		Northern Total			0	0	0	0	1		0		1
	Upper West	Wa			0	0	0	0	0		1		1
		Upper West Total			0	0	0	0	0		1		1
	Volta	Akatsi			0	0	1	0	0		0		1
		North Tongu			0	1	0	1	0		0		2
		Volta Total			0	1	1	1	0		0		3
	Sep-2013				2013-09-10	2013-09-12	2013-09-19	2013-09-21	2013-09-22		2013-09-30		Monthly Total
	Western	Juabeso			1	0	0	0	0		0		1
		Western Total			1	0	0	0	0		0		1
	Provincial Total				1	2	1	4	2		2		12
	Oct-2013				2013-10-01	2013-10-03	2013-10-05	2013-10-07	2013-10-09		2013-10-12		2013-10-14		2013-10-18		2013-10-19	2013-10-21	2013-10-23	2013-10-24	2013-10-26		2013-10-28	Monthly Total
	Ashanti	Asante Akim South			0	0	0	0	0		0		0		0		0	0	0	0	0		1	1
		Ashanti Total			0	0	0	0	0		0		0		0		0	0	0	0	0		1	1
	Brong Ahafo	Atebubu-Amantin			0	0	0	0	0		0		0		2		0	0	0	0	0		0	2
		Pru			0	0	0	0	0		0		0		0		0	2	0	0	0		0	2
		Sene			0	0	0	2	0		0		0		0		0	0	0	0	0		0	2
		Brong Ahafo Total			0	0	0	2	0		0		0		2		0	2	0	0	0		0	6
	Central	Gomoa			0	0	0	0	0		2		0		3		0	5	0	0	0		0	10
		Mfantsiman			0	0	0	1	0		0		0		0		0	0	0	0	0		3	4
		Central Total			0	0	0	1	0		2		0		3		0	5	0	0	0		3	14
	Eastern	Akwapim South			0	0	0	0	1		0		0		0		0	0	0	0	0		0	1
		Birim North			0	0	0	0	0		0		0		0		0	0	0	0	0		1	1
		Manya Krobo			0	0	0	1	0		0		0		0		0	0	0	0	0		0	1
		New Juaben			0	0	0	0	0		0		0		0		0	0	1	0	0		0	1
		Eastern Total			0	0	0	1	1		0		0		0		0	0	1	0	0		1	4
	Greater Accra	Accra			0	0	0	0	0		0		0		0		0	0	0	2	0		0	2
		Ga West			0	0	0	0	0		0		0		0		0	0	0	0	0		1	1
		Greater Accra Total			0	0	0	0	0		0		0		0		0	0	0	2	0		1	3
	Northern	Central Gonja			0	0	0	0	0		0		0		0		0	0	0	0	1		0	1
		East Gonja			0	0	0	0	0		0		0		0		0	0	1	0	0		1	2
	Oct-2013				2013-10-01	2013-10-03	2013-10-05	2013-10-07	2013-10-09		2013-10-12		2013-10-14		2013-10-18		2013-10-19	2013-10-21	2013-10-23	2013-10-24	2013-10-26		2013-10-28	Monthly Total
	Northern	Gushiegu			0	0	0	0	0		0		0		0		0	0	0	0	1		0	1
		Karaga			0	0	0	0	0		0		0		0		0	1	0	0	0		0	1
		Nanumba North			0	0	0	0	0		0		0		0		0	3	0	0	0		2	5
		Nanumba South			0	0	0	0	0		0		0		0		0	2	2	0	0		1	5
		Saboba Chereponi			0	0	0	0	0		0		0		0		0	0	0	0	2		3	5
		West Mamprusi			0	0	0	0	0		0		0		0		0	0	1	0	0		1	2
		Yendi			0	0	0	0	0		0		0		0		0	1	0	0	0		2	3
		Zabzugu Tatale			0	0	0	0	0		0		0		0		0	0	2	0	0		0	2
		Northern Total			0	0	0	0	0		0		0		0		0	7	6	0	4		10	27
	Upper East	Bawku Municipal			0	0	0	0	0		0		0		0		0	1	0	0	0		0	1
		Bawku West			0	0	0	0	0		0		1		0		0	0	0	0	0		0	1
		Bolgatanga			0	0	0	0	0		0		0		0		0	0	1	0	0		0	1
		Builsa			0	0	0	0	0		0		0		0		0	0	1	0	0		0	1
		Kassena Nankana			0	0	0	0	0		0		0		0		0	0	0	0	0		3	3
		Talensi Nabdam			0	0	0	0	0		0		0		0		0	0	0	0	0		1	1
		Upper East Total			0	0	0	0	0		0		1		0		0	1	2	0	0		4	8
	Upper West	Jirapa Lambussie			0	0	0	0	0		0		0		0		0	0	0	0	0		1	1
		Sissala East			0	0	0	0	0		0		0		0		0	0	0	0	0		1	1
		Sissala West			0	0	0	0	0		0		0		0		0	0	0	0	0		2	2
	Oct-2013				2013-10-01	2013-10-03	2013-10-05	2013-10-07	2013-10-09		2013-10-12		2013-10-14		2013-10-18		2013-10-19	2013-10-21	2013-10-23	2013-10-24	2013-10-26		2013-10-28	Monthly Total
	Upper West	Wa			1	1	1	0	0		1		0		0		0	0	0	0	0		0	4
		Upper West Total			1	1	1	0	0		1		0		0		0	0	0	0	0		4	8
	Volta	Hohoe			0	0	0	0	0		0		0		0		1	0	1	0	0		0	2
		Keta			0	0	0	1	0		0		2		0		0	0	1	0	0		0	4
		Krachi			0	0	0	0	0		0		0		0		0	0	2	0	0		0	2
		South Tongu			0	0	0	0	1		0		0		0		0	0	0	0	0		0	1
		Volta Total			0	0	0	1	1		0		2		0		1	0	4	0	0		0	9
	Western	Ahanta West			0	0	0	0	0		1		0		0		0	0	0	0	0		0	1
		Nzema East			0	0	0	0	0		0		0		0		0	0	0	0	1		0	1
		Western Total			0	0	0	0	0		1		0		0		0	0	0	0	1		0	2
	Provincial Total				1	1	1	5	2		4		3		5		1	15	13	2	5		24	82
	Nov-2013				2013-11-18	2013-11-19	2013-11-20	2013-11-21	2013-11-22		2013-11-23		2013-11-24		2013-11-25		2013-11-26	2013-11-27	2013-11-28	2013-11-29	2013-11-30		Monthly Total
	Ashanti	Ejura Sekyedumas			0	0	0	0	0		0		0		0		0	0	0	1	0		1
		Sekyere East			0	0	2	0	0		0		0		0		0	0	0	0	0		2
		Sekyere West			0	0	1	0	0		0		0		0		0	0	0	0	0		1
		Ashanti Total			0	0	3	0	0		0		0		0		0	0	0	1	0		4
	Brong Ahafo	Atebubu-Amantin			0	0	0	0	0		0		1		0		0	0	0	2	0		3
		Kintampo North			1	2	7	0	5		2		6		0		0	0	0	19	0		42
		Kintampo South			0	0	0	0	3		2		1		0		0	1	0	4	0		11
		Nkoranza			0	0	0	0	0		0		0		0		0	0	0	1	0		1
		Pru			0	0	1	0	3		0		5		0		0	0	0	9	0		18
		Sene			0	0	1	0	0		0		2		0		0	0	0	19	0		22
		Tain			1	0	0	0	2		1		0		0		0	0	0	4	0		8
		Techiman			0	0	0	0	0		0		0		0		0	0	0	1	0		1
		Brong Ahafo Total			2	2	9	0	13		5		15		0		0	1	0	59	0		106
	Central	Awutu Efutu Senya			0	0	1	0	0		0		0		0		0	0	0	0	0		1
		Mfantsiman			0	0	0	0	0		0		0		0		0	0	0	2	0		2
		Central Total			0	0	1	0	0		0		0		0		0	0	0	2	0		3
	Eastern	Afram Plains			1	0	4	0	3		0		0		0		0	0	0	4	0		12
		Fanteakwa			0	0	0	0	0		1		0		0		0	0	0	0	0		1
	Nov-2013				2013-11-18	2013-11-19	2013-11-20	2013-11-21	2013-11-22		2013-11-23		2013-11-24		2013-11-25		2013-11-26	2013-11-27	2013-11-28	2013-11-29	2013-11-30		Monthly Total
	Eastern	West Akim			1	0	0	0	0		0		0		0		0	0	0	0	0		1
		Eastern Total			2	0	4	0	3		1		0		0		0	0	0	4	0		14
	Northern	Bole			3	2	0	0	23		4		4		2		0	3	0	54	0		95
		Bunkpurugu Yunyoo			1	0	0	0	0		0		0		0		0	0	6	14	0		21
		Central Gonja			12	5	16	0	32		10		10		4		0	31	8	105	14		247
		East Gonja			5	7	4	0	36		6		13		8		4	3	2	102	0		190
		East Mamprusi			0	0	0	0	6		2		1		1		0	6	5	26	0		47
		Gushiegu			3	5	3	0	0		1		4		2		0	0	2	14	0		34
		Karaga			1	4	5	0	14		0		8		0		2	2	5	19	2		62
		Nanumba North			0	0	1	0	8		0		1		1		0	0	2	21	0		34
		Nanumba South			0	0	0	0	4		0		0		0		0	0	0	5	0		9
		Saboba Chereponi			6	10	6	4	5		0		5		3		2	0	2	19	0		62
		Savelugu Nanton			0	3	0	0	4		0		1		0		0	2	4	16	0		30
		Sawa-Tuna-Kalba			1	1	0	0	23		1		1		1		1	7	8	148	14		206
		Tolon-Kumbungu			11	4	3	0	10		0		3		0		0	4	13	8	1		57
		West Gonja			5	0	3	0	33		0		0		9		3	44	30	201	11		339
		West Mamprusi			10	6	12	0	30		10		10		6		0	25	13	153	7		282
		Yendi			15	12	8	0	9		2		3		1		0	2	1	26	0		79
		Zabzugu Tatale			0	0	1	0	0		0		1		0		0	1	0	14	0		17
		Northern Total			73	59	62	4	237		36		65		38		12	130	101	945	49		1811
	Nov-2013				2013-11-18	2013-11-19	2013-11-20	2013-11-21	2013-11-22		2013-11-23		2013-11-24		2013-11-25		2013-11-26	2013-11-27	2013-11-28	2013-11-29	2013-11-30		Monthly Total
	Upper East	Bawku Municipal			0	1	0	0	0		0		0		0		0	0	1	5	0		7
		Bawku West			5	1	1	0	5		0		6		3		0	8	0	11	0		40
		Bolgatanga			0	0	0	0	9		0		0		0		0	2	5	10	0		26
		Bongo			0	0	0	0	1		0		0		0		0	0	2	0	0		3
		Builsa			12	0	7	1	17		0		4		5		0	8	4	47	3		108
		Garu Tempane			0	0	0	0	0		3		0		0		0	0	0	7	2		12
		Kassena Nankana			2	1	8	0	11		0		1		9		0	9	3	53	1		98
		Talensi Nabdam			1	2	4	0	6		0		0		0		0	4	5	23	1		46
		Upper East Total			20	5	20	1	49		3		11		17		0	31	20	156	7		340
	Upper West	Jirapa Lambussie			3	0	3	0	11		2		3		9		0	1	0	22	1		55
		Lawra			0	0	3	0	1		0		3		2		0	1	0	6	0		16
		Nadowli			6	0	9	0	47		3		18		22		4	5	6	78	5		203
		Sissala East			13	1	2	0	20		2		10		20		0	21	8	70	14		181
		Sissala West			2	0	9	0	37		15		10		18		1	5	19	72	10		198
		Wa			2	0	1	0	11		3		2		5		0	4	5	97	6		136
		Wa East			8	0	4	0	8		4		4		8		1	11	6	57	8		119
		Wa West			3	0	4	0	15		0		0		7		0	1	0	43	0		73
		Upper West Total			37	1	35	0	150		29		50		91		6	49	44	445	44		981
	Volta	Keta			0	0	0	0	1		0		0		0		0	0	0	0	0		1
		Krachi			0	0	2	0	0		0		0		0		0	0	0	2	0		4
	Nov-2013				2013-11-18	2013-11-19	2013-11-20	2013-11-21	2013-11-22		2013-11-23		2013-11-24		2013-11-25		2013-11-26	2013-11-27	2013-11-28	2013-11-29	2013-11-30		Monthly Total
	Volta	Krachi East			0	0	0	0	2		0		1		0		0	0	0	0	0		3
		Nkwanta			0	4	0	0	9		0		2		0		0	0	0	6	0		21
		Volta Total			0	4	2	0	12		0		3		0		0	0	0	8	0		29
	Western	Shama Ahanta East			1	0	0	0	0		0		0		0		0	0	0	0	0		1
		Western Total			1	0	0	0	0		0		0		0		0	0	0	0	0		1
	Provincial Total				135	71	136	5	464		74		144		146		18	211	165	1620	100		3289
	Dec-2013				2013-12-01	2013-12-02	2013-12-03	2013-12-04	2013-12-05		2013-12-06		2013-12-07		2013-12-08		2013-12-09	2013-12-10	2013-12-11	2013-12-12	2013-12-13		2013-12-14	2013-12-15		2013-12-16		2013-12-17	2013-12-18	2013-12-19	2013-12-20	2013-12-21		2013-12-22	2013-12-23		2013-12-24	2013-12-25	2013-12-26		2013-12-27	2013-12-28	2013-12-29	2013-12-30	2013-12-31	Monthly Total
	Ashanti	Adansi North			0	0	0	0	0		0		0		1		0	0	0	0	0		0	0		0		0	0	0	0	0		0	0		0	0	0		0	0	0	0	0	1
		Afigya Sekyere			0	0	0	0	0		0		0		0		0	0	0	0	0		0	0		0		0	0	0	0	0		1	0		0	0	0		0	0	0	0	0	1
		Asante Akim North			0	0	0	0	0		1		0		0		0	6	0	0	0		0	0		0		1	0	4	3	0		3	0		2	0	8		1	1	1	3	1	35
		Atwima			0	0	0	0	0		0		0		0		0	0	0	0	0		0	0		0		0	0	0	0	0		0	0		1	0	0		0	0	0	0	0	1
		Ejura Sekyedumas			0	0	0	0	0		1		0		0		0	1	0	0	0		0	0		0		2	0	0	0	0		2	0		1	0	0		0	0	0	0	3	10
		Offinso			0	0	0	0	0		0		0		0		0	0	0	0	0		0	0		0		0	0	0	0	0		0	0		1	0	4		0	0	0	0	0	5
		Sekyere East			0	0	0	0	0		3		0		4		0	13	1	0	3		0	5		0		13	3	10	2	6		18	0		46	3	7		7	0	9	1	9	163
		Sekyere West			0	0	0	0	1		4		0		4		2	1	0	0	1		0	0		0		7	0	0	1	1		8	0		22	1	7		4	1	4	0	3	72
		Ashanti Total			0	0	0	0	1		9		0		9		2	21	1	0	4		0	5		0		23	3	14	6	7		32	0		73	4	26		12	2	14	4	16	288
	Brong Ahafo	Atebubu-Amantin			0	0	0	0	4		6		0		2		0	3	1	5	3		0	0		0		5	0	0	0	0		5	0		10	0	2		3	0	0	0	0	49
		Berekum			0	0	0	0	0		0		0		1		0	2	0	0	0		0	0		0		0	0	0	0	0		2	0		1	0	0		0	0	0	0	0	6
		Jaman North			0	0	0	0	0		1		0		0		0	0	0	0	0		0	0		0		1	0	0	0	0		0	0		1	0	0		0	0	0	0	0	3
		Jaman South			0	0	0	0	0		0		0		0		0	0	0	0	0		0	0		0		0	0	0	0	0		1	0		0	0	0		0	0	0	0	0	1
		Kintampo North			8	2	0	9	23		58		0		74		11	54	31	6	44		0	2		0		35	22	25	33	0		93	0		104	9	61		8	10	19	0	39	780
		Kintampo South			2	0	0	3	4		14		0		15		8	18	18	3	10		0	2		0		19	5	12	7	0		51	0		26	0	14		11	0	0	0	13	255
		Nkoranza			0	0	0	0	0		6		0		11		0	6	0	2	2		0	0		0		2	0	6	1	2		17	0		19	0	10		1	1	2	2	19	109
		Pru			4	0	3	9	15		70		0		60		5	46	35	12	39		0	0		0		37	9	35	20	0		59	0		63	3	36		5	7	29	2	24	627
		Sene			2	0	0	5	12		46		9		36		8	120	4	18	48		3	10		0		118	23	55	21	12		113	19		137	1	64		21	11	47	6	64	1033
		Sunyani			0	0	0	0	0		0		0		0		0	0	0	0	0		0	0		0		0	0	2	0	0		0	0		0	0	0		0	0	0	0	0	2
	Dec-2013				2013-12-01	2013-12-02	2013-12-03	2013-12-04	2013-12-05		2013-12-06		2013-12-07		2013-12-08		2013-12-09	2013-12-10	2013-12-11	2013-12-12	2013-12-13		2013-12-14	2013-12-15		2013-12-16		2013-12-17	2013-12-18	2013-12-19	2013-12-20	2013-12-21		2013-12-22	2013-12-23		2013-12-24	2013-12-25	2013-12-26		2013-12-27	2013-12-28	2013-12-29	2013-12-30	2013-12-31	Monthly Total
	Brong Ahafo	Tain			0	0	0	10	1		18		0		39		18	25	34	10	22		0	6		7		45	25	22	44	0		83	0		80	35	46		11	6	10	0	38	635
		Tano North			0	0	0	0	0		0		0		0		0	1	0	0	0		0	0		0		0	0	0	0	0		0	0		0	0	0		0	0	0	0	0	1
		Techiman			1	0	0	0	0		1		0		3		0	0	0	0	0		0	0		0		1	0	1	0	0		1	0		2	0	0		0	0	0	0	0	10
		Brong Ahafo Total			17	2	3	36	59		220		9		241		50	275	123	56	168		3	20		7		263	84	158	126	14		425	19		443	48	233		60	35	107	10	197	3511
	Central	Asikuma Odoben			0	0	0	0	0		0		0		0		0	0	0	0	0		0	0		0		0	0	0	0	0		1	0		2	0	0		0	0	0	0	0	3
		Gomoa			0	0	0	0	0		0		0		0		0	0	0	0	0		0	0		0		0	0	0	0	0		1	0		2	0	0		0	0	0	0	0	3
		Central Total			0	0	0	0	0		0		0		0		0	0	0	0	0		0	0		0		0	0	0	0	0		2	0		4	0	0		0	0	0	0	0	6
	Eastern	Afram Plains			0	4	2	0	0		7		1		20		12	31	4	7	9		1	29		0		55	8	16	7	10		23	7		33	0	39		1	0	11	4	9	350
		Akwapim North			0	0	0	0	0		0		0		0		0	0	0	0	0		0	1		0		0	0	0	0	0		0	0		0	0	0		0	0	0	0	0	1
		Fanteakwa			0	0	0	0	0		1		4		3		0	5	0	0	0		0	2		0		3	3	4	0	0		1	0		0	0	2		0	1	1	0	0	30
		Kwahu South			0	0	0	0	0		4		0		1		0	8	0	4	7		0	9		0		12	2	4	3	1		10	0		19	4	10		0	2	0	0	1	101
		Manya Krobo			0	0	0	0	0		0		0		0		0	0	0	0	0		0	0		0		0	0	1	0	0		0	0		0	0	1		0	0	0	0	0	2
		Yilo Krobo			0	0	0	0	0		0		0		0		0	0	0	0	0		0	0		0		1	0	0	0	0		0	0		0	0	0		0	0	0	0	0	1
		Eastern Total			0	4	2	0	0		12		5		24		12	44	4	11	16		1	41		0		71	13	25	10	11		34	7		52	4	52		1	3	12	4	10	485
	Greater Accra	Dangbe East			0	0	0	0	0		0		0		0		0	0	0	0	0		0	0		0		0	0	0	0	0		0	0		0	0	3		0	0	0	0	0	3
		Tema			0	0	0	0	0		0		0		0		0	0	0	0	0		0	0		0		0	0	0	0	0		0	0		0	0	1		0	0	0	0	0	1
		Greater Accra Total			0	0	0	0	0		0		0		0		0	0	0	0	0		0	0		0		0	0	0	0	0		0	0		0	0	4		0	0	0	0	0	4
	Northern	Bole			8	3	5	46	33		160		2		152		46	67	55	23	67		0	28		7		98	55	65	56	0		109	2		56	20	68		22	5	19	0	26	1303
		Bunkpurugu Yunyoo			17	0	3	3	5		19		2		6		0	11	3	5	2		2	4		0		2	4	11	6	0		3	2		14	1	9		1	2	8	0	1	146
		Central Gonja			50	5	23	92	75		184		0		212		49	103	49	63	62		4	18		4		99	19	39	81	3		111	3		113	27	67		33	11	54	0	28	1681
	Dec-2013				2013-12-01	2013-12-02	2013-12-03	2013-12-04	2013-12-05		2013-12-06		2013-12-07		2013-12-08		2013-12-09	2013-12-10	2013-12-11	2013-12-12	2013-12-13		2013-12-14	2013-12-15		2013-12-16		2013-12-17	2013-12-18	2013-12-19	2013-12-20	2013-12-21		2013-12-22	2013-12-23		2013-12-24	2013-12-25	2013-12-26		2013-12-27	2013-12-28	2013-12-29	2013-12-30	2013-12-31	Monthly Total
	Northern	East Gonja			26	5	25	63	39		208		25		187		40	166	80	73	84		11	20		0		139	27	101	78	1		161	10		166	10	77		23	45	72	1	69	2032
		East Mamprusi			13	2	3	0	2		15		0		6		0	5	0	4	5		2	4		0		11	2	5	1	2		3	1		7	1	3		0	7	3	1	1	109
		Gushiegu			15	0	22	4	3		4		0		17		2	9	3	7	8		7	4		2		42	5	9	25	2		10	0		29	3	18		13	8	14	2	25	312
		Karaga			14	4	23	4	13		19		1		21		2	25	2	13	19		6	18		0		23	13	4	19	2		13	1		18	0	27		4	10	16	4	22	360
		Nanumba North			14	1	8	10	12		42		13		52		0	41	3	12	10		0	7		0		32	3	28	17	2		22	11		42	0	28		2	24	20	6	33	495
		Nanumba South			1	0	2	4	3		26		4		11		5	16	0	5	2		0	8		0		14	3	9	2	4		4	0		24	0	31		1	12	7	0	8	206
		Saboba Chereponi			20	5	23	11	32		22		1		13		3	24	3	3	6		7	2		1		34	12	15	9	10		10	0		37	2	19		2	9	18	5	27	385
		Savelugu Nanton			10	0	13	0	13		15		2		19		1	4	0	3	8		0	0		1		5	1	5	3	0		7	0		11	3	24		1	13	13	0	5	180
		Sawa-Tuna-Kalba			55	20	66	5	41		192		1		94		25	66	19	27	89		2	19		1		45	13	30	41	0		63	2		42	12	17		10	4	30	1	8	1040
		Tamale			0	0	0	0	0		7		0		4		0	4	0	0	0		0	2		0		1	0	0	0	0		4	0		2	3	7		0	3	1	0	0	38
		Tolon-Kumbungu			8	4	20	1	7		33		3		13		3	15	1	5	7		0	3		0		18	3	10	19	0		27	0		18	0	26		16	8	17	0	11	296
		West Gonja			56	10	118	98	108		230		3		209		52	167	54	111	200		25	35		8		168	51	117	102	2		99	1		144	27	112		47	36	50	13	56	2509
		West Mamprusi			80	15	56	9	16		96		9		74		5	39	5	12	22		9	15		3		35	0	19	8	0		26	4		14	2	16		3	24	5	0	20	641
		Yendi			27	4	30	7	20		23		5		43		9	55	11	8	16		8	11		0		36	1	23	9	5		32	9		35	2	38		10	13	19	5	26	540
		Zabzugu Tatale			5	0	2	0	6		19		2		21		4	32	0	6	4		1	1		0		29	0	16	2	0		10	3		26	0	40		2	8	12	4	18	273
		Northern Total			419	78	442	357	428		1314		73		1154		246	849	288	380	611		84	199		27		831	212	506	478	33		714	49		798	113	627		190	242	378	42	384	12546
	Upper East	Bawku Municipal			2	2	0	0	0		0		0		2		1	0	0	0	0		0	0		0		0	0	0	0	0		0	0		0	0	3		0	0	0	0	0	10
		Bawku West			9	3	2	0	7		9		4		8		0	7	0	1	6		2	1		0		0	0	0	3	1		3	0		0	0	3		0	1	2	0	0	72
		Bolgatanga			14	5	0	1	0		2		0		1		2	0	0	0	0		0	0		0		3	0	0	0	0		0	0		1	0	0		1	2	0	0	2	34
		Bongo			4	0	0	0	1		3		0		2		0	0	0	0	0		0	0		0		0	0	0	1	0		0	0		0	0	0		0	0	3	0	0	14
	Dec-2013				2013-12-01	2013-12-02	2013-12-03	2013-12-04	2013-12-05		2013-12-06		2013-12-07		2013-12-08		2013-12-09	2013-12-10	2013-12-11	2013-12-12	2013-12-13		2013-12-14	2013-12-15		2013-12-16		2013-12-17	2013-12-18	2013-12-19	2013-12-20	2013-12-21		2013-12-22	2013-12-23		2013-12-24	2013-12-25	2013-12-26		2013-12-27	2013-12-28	2013-12-29	2013-12-30	2013-12-31	Monthly Total
	Upper East	Builsa			25	4	11	2	2		18		0		13		5	10	2	4	8		1	4		0		5	1	0	6	0		4	0		4	0	6		1	3	3	0	4	146
		Garu Tempane			1	3	6	0	0		3		0		0		0	1	0	0	0		0	0		0		1	0	0	0	0		2	0		1	0	0		0	0	0	0	1	19
		Kassena Nankana			12	10	12	0	13		14		6		17		0	18	4	2	21		3	0		0		3	6	9	2	0		2	0		7	0	1		2	1	5	0	2	172
		Talensi Nabdam			18	2	13	1	3		7		0		14		1	9	1	1	6		1	0		0		1	1	3	4	0		3	0		1	0	0		2	2	1	0	4	99
		Upper East Total			85	29	44	4	26		56		10		57		9	45	7	8	41		7	5		0		13	8	12	16	1		14	0		14	0	13		6	9	14	0	13	566
	Upper West	Jirapa Lambussie			6	3	9	0	1		17		0		8		0	1	6	0	2		0	0		2		3	0	0	1	0		0	0		1	0	0		0	0	4	0	2	66
		Lawra			6	0	0	0	0		19		0		4		0	1	0	4	1		0	0		0		2	0	0	0	0		0	0		2	0	0		1	0	1	0	4	45
		Nadowli			31	3	34	0	7		40		0		26		5	10	2	2	14		0	0		0		6	8	3	6	0		7	0		7	0	2		0	2	15	0	3	233
		Sissala East			67	14	40	0	41		92		2		78		14	26	21	12	32		0	7		3		34	2	10	26	0		23	0		33	7	12		14	24	35	11	53	733
		Sissala West			52	15	10	0	19		48		4		35		2	8	19	1	20		4	3		3		31	10	10	26	0		12	0		21	5	27		15	7	46	9	37	499
		Wa			43	8	29	9	29		48		0		57		2	30	1	6	14		2	3		0		9	5	3	8	0		10	0		4	3	5		0	1	8	0	2	339
		Wa East			46	9	51	12	24		74		0		52		14	37	11	5	44		3	1		0		40	10	27	30	3		38	5		22	8	22		9	18	20	3	10	648
		Wa West			18	1	5	0	5		21		1		12		0	4	0	0	4		0	0		0		2	0	0	0	0		7	0		0	0	1		3	0	2	0	0	86
		Upper West Total			269	53	178	21	126		359		7		272		37	117	60	30	131		9	14		8		127	35	53	97	3		97	5		90	23	69		42	52	131	23	111	2649
	Volta	Adaklu Anyigbe			0	0	0	0	0		1		0		1		0	1	0	0	0		0	0		0		17	0	3	0	0		3	0		2	0	3		0	2	0	0	0	33
		Akatsi			0	0	0	0	0		0		0		0		0	1	0	0	0		0	0		0		3	0	0	0	0		0	0		2	0	0		0	0	0	0	0	6
		Ho			0	0	1	0	0		4		0		2		0	11	1	1	0		0	0		0		8	0	2	0	0		1	0		7	0	3		0	1	0	0	0	42
		Hohoe			0	0	0	0	0		1		0		0		0	1	0	0	0		0	0		0		0	0	0	0	0		0	0		0	0	0		0	0	1	0	0	3
		Jasikan			0	0	0	0	0		0		0		0		0	0	0	0	0		0	0		0		0	0	0	0	0		1	0		0	0	1		0	0	0	0	0	2
		Kadjebi			0	0	0	0	0		0		0		0		0	0	0	0	0		0	0		0		0	0	0	0	0		0	0		1	0	0		0	0	0	0	0	1
	Dec-2013				2013-12-01	2013-12-02	2013-12-03	2013-12-04	2013-12-05		2013-12-06		2013-12-07		2013-12-08		2013-12-09	2013-12-10	2013-12-11	2013-12-12	2013-12-13		2013-12-14	2013-12-15		2013-12-16		2013-12-17	2013-12-18	2013-12-19	2013-12-20	2013-12-21		2013-12-22	2013-12-23		2013-12-24	2013-12-25	2013-12-26		2013-12-27	2013-12-28	2013-12-29	2013-12-30	2013-12-31	Monthly Total
	Volta	Keta			0	0	2	0	0		0		0		0		0	1	0	0	0		0	4		0		6	0	1	0	0		0	0		0	0	0		0	0	0	1	0	15
		Ketu			0	0	1	0	0		0		0		0		0	0	0	0	0		0	0		0		5	0	2	0	0		0	0		0	0	0		0	0	0	0	1	9
		Kpandu			0	0	0	0	0		0		0		0		0	3	0	0	0		0	1		0		1	0	0	0	0		0	0		0	0	2		0	0	0	0	0	7
		Krachi			2	0	1	0	0		10		0		9		0	18	0	0	3		2	1		0		16	0	8	0	7		13	3		22	2	14		0	0	2	0	4	137
		Krachi East			1	0	0	0	0		0		0		1		0	2	0	0	0		0	0		0		5	0	3	0	0		2	0		5	0	2		0	0	2	0	4	27
		Nkwanta			0	0	3	2	0		14		0		28		0	20	0	2	7		0	1		0		42	3	19	4	5		14	4		34	0	40		2	13	4	0	9	270
		North Tongu			0	0	0	0	0		0		0		1		0	0	0	0	0		0	0		0		3	2	0	0	0		0	0		0	0	1		0	1	0	0	1	9
		South Dayi			0	0	0	0	0		0		0		0		0	0	0	0	0		0	0		0		0	0	1	0	0		0	0		1	0	0		0	0	0	0	0	2
		South Tongu			0	0	0	0	0		0		0		0		0	1	0	0	0		0	2		0		4	0	0	0	0		0	0		0	0	0		0	0	0	0	1	8
		Volta Total			3	0	8	2	0		30		0		42		0	59	1	3	10		2	9		0		110	5	39	4	12		34	7		74	2	66		2	17	9	1	20	571
	Western	Juabeso			0	0	0	0	0		0		0		0		0	0	0	0	0		0	0		0		0	0	0	0	0		1	0		0	0	0		0	0	0	0	0	1
		Mpohor Wassa East			0	0	0	0	0		0		0		2		0	0	0	0	0		0	0		0		1	0	0	0	0		0	0		2	0	0		0	0	0	0	0	5
		Nzema East			0	0	0	0	0		0		0		0		0	0	0	0	0		0	0		0		0	0	0	0	0		0	0		1	0	0		0	0	0	0	0	1
		Wasa Amenfi West			0	0	0	0	0		0		0		0		0	0	0	0	0		0	0		0		0	0	0	0	0		1	0		0	0	0		0	0	0	0	0	1
		Wassa West			0	0	0	0	0		0		0		0		0	0	0	0	0		0	0		0		0	0	0	0	0		0	0		0	0	0		0	0	1	0	0	1
		Western Total			0	0	0	0	0		0		0		2		0	0	0	0	0		0	0		0		1	0	0	0	0		2	0		3	0	0		0	0	1	0	0	9
	Provincial Total				793	166	677	420	640		2000		104		1801		356	1410	484	488	981		106	293		42		1439	360	807	737	81		1354	87		1551	194	1090		313	360	666	84	751	20635
	Contacts Us
	Names			Email								Number
	Philip Frost			pfrost@csir.co.za								+27 12 841 4665
	Ndumiso Booi			nbooi@csir.co.za								+27 12 841 7760
