# Supplementary material for: Fire use practices, knowledge and perceptions in a West African savanna parkland
Source: PLoS One. 2022 May 19;17(5):e0240271. doi: 10.1371/journal.pone.0240271 (PMC9119518; doi:10.1371/journal.pone.0240271)
Supplement: S3 File — (XLS) [file pone.0240271.s005.xls]

## Sheet: ActiveFiresCluster
											Fire Detections
																	Ghana
					Detected Fires between Jan-2014 & Dec-2014
Daily Fire Detection count > 50 are highlighted in orange and Fire detection >=100 are highlighted in red.
	Jan-2014				2014-01-01	2014-01-02	2014-01-03		2014-01-04	2014-01-05			2014-01-06			2014-01-07		2014-01-08	2014-01-09	2014-01-10		2014-01-11	2014-01-12		2014-01-13		2014-01-14	2014-01-15	2014-01-16		2014-01-17	2014-01-18	2014-01-19	2014-01-20	2014-01-21		2014-01-22	2014-01-23		2014-01-24	2014-01-25		2014-01-26		2014-01-27	2014-01-28		2014-01-29
	Ashanti	Amansie East			0	0	0		0	0			0			1		0	0	0		0	0		0		0	0	0		0	0	0	0	0		0	3		0	0		0		0	0		0
		Asante Akim North			0	0	0		4	0			0			4		0	3	0		2	1		0		2	0	8		0	0	11	3	13		1	0		0	1		0		10	1		0
		Atwima			0	0	0		0	0			0			0		0	1	0		0	0		0		0	0	0		0	0	0	0	0		0	0		0	0		0		0	0		0
		Ejisu-Juabeng			0	0	0		0	0			0			0		0	0	0		0	0		0		1	0	0		0	0	0	0	0		0	0		0	0		0		0	0		0
		Ejura Sekyedumas			0	1	1		2	2			0			11		0	0	0		1	0		4		20	0	3		0	0	3	1	6		4	9		0	3		0		11	11		1
		Kumasi			0	0	0		0	0			0			0		0	2	0		0	0		0		0	0	0		0	0	0	0	0		0	0		0	0		0		0	0		0
		Kwabre			0	0	0		0	0			0			0		0	2	0		0	0		0		0	0	0		0	0	0	0	0		0	0		0	0		0		0	0		0
		Offinso			0	0	0		0	0			0			2		0	0	0		1	0		0		2	0	1		0	0	0	0	0		0	3		0	0		0		1	0		0
		Sekyere East			0	2	23		45	31			3			36		1	16	0		19	22		6		43	5	44		0	10	4	26	21		9	49		2	24		1		39	27		9
		Sekyere West			0	0	11		19	24			5			35		0	6	0		15	8		7		45	3	23		0	1	2	14	14		4	29		0	6		0		24	15		9
		Ashanti Total			0	3	35		70	57			8			89		1	30	0		38	31		17		113	8	79		0	11	20	44	54		18	93		2	34		1		85	54		19
	Brong Ahafo	Asutifi			0	0	0		0	3			0			0		0	1	0		0	0		0		0	0	0		0	0	0	3	0		0	0		0	0		0		0	1		0
		Atebubu-Amantin			0	0	4		14	4			3			27		0	8	0		12	6		5		30	2	11		0	1	2	10	6		10	17		0	16		0		18	7		5
		Berekum			0	0	0		0	0			0			0		0	0	0		0	0		0		1	0	0		0	0	0	0	3		1	0		0	1		0		2	0		0
		Dormaa			0	0	0		0	1			0			0		0	1	0		0	0		0		0	0	0		0	0	0	0	0		0	0		0	0		0		0	0		0
		Jaman North			0	0	3		2	2			0			3		0	0	0		0	0		1		2	0	0		0	0	0	0	0		0	4		0	0		0		0	0		0
	Jan-2014				2014-01-01	2014-01-02	2014-01-03		2014-01-04	2014-01-05			2014-01-06			2014-01-07		2014-01-08	2014-01-09	2014-01-10		2014-01-11	2014-01-12		2014-01-13		2014-01-14	2014-01-15	2014-01-16		2014-01-17	2014-01-18	2014-01-19	2014-01-20	2014-01-21		2014-01-22	2014-01-23		2014-01-24	2014-01-25		2014-01-26		2014-01-27	2014-01-28		2014-01-29
	Brong Ahafo	Kintampo North			0	5	11		80	66			31			82		1	44	13		24	7		10		54	0	18		0	0	0	17	43		9	25		0	2		0		30	11		2
		Kintampo South			0	1	14		48	59			12			20		0	22	0		10	14		21		24	3	14		1	1	0	8	25		2	14		0	4		0		12	12		4
		Nkoranza			0	5	15		28	13			7			62		3	15	5		5	2		12		41	2	17		0	0	4	9	27		7	23		0	19		2		20	25		2
		Pru			0	24	22		68	61			12			74		2	37	2		22	12		23		56	2	23		0	4	0	30	15		7	15		0	11		1		20	15		2
		Sene			0	29	52		144	49			33			112		10	96	1		75	15		42		71	14	50		0	5	20	68	42		25	44		5	33		3		33	11		11
		Sunyani			0	2	0		7	1			0			0		0	0	0		0	0		0		0	0	0		0	0	0	0	0		0	0		0	0		0		2	0		0
		Tain			5	6	22		73	111			6			52		2	35	1		18	23		11		30	0	11		2	3	0	6	22		10	14		0	8		0		11	5		1
		Techiman			0	0	0		2	0			0			1		0	0	0		1	0		0		2	0	0		0	0	0	0	0		0	0		0	2		0		4	0		0
		Brong Ahafo Total			5	72	143		466	370			104			433		18	259	22		167	79		125		311	23	144		3	14	26	151	183		71	156		5	96		6		152	87		27
	Central	Ajumako-Enyan-Esiam			0	0	0		0	0			0			0		0	0	0		0	0		0		0	0	1		0	0	0	0	0		0	0		0	0		0		0	0		0
		Asikuma Odoben			0	0	0		0	0			0			0		0	0	0		0	0		0		0	0	0		0	0	0	1	0		0	0		0	0		0		0	0		0
		Gomoa			0	0	0		0	0			0			0		0	0	0		0	0		0		0	0	0		0	0	0	0	0		0	1		0	0		0		1	0		0
		Komenda-Edina-Eguafo-			0	0	0		0	0			0			1		0	0	0		0	0		0		0	0	0		0	0	0	0	0		0	0		0	0		0		0	0		0
		Lower Denkyira			0	0	0		0	0			0			0		0	0	0		0	0		0		0	0	0		0	0	0	0	0		0	1		0	0		0		0	0		0
		Mfantsiman			0	1	0		0	0			0			1		0	0	0		0	0		0		0	0	0		0	0	0	0	0		0	0		0	0		0		0	0		0
		Central Total			0	1	0		0	0			0			2		0	0	0		0	0		0		0	0	1		0	0	0	1	0		0	2		0	0		0		1	0		0
	Eastern	Afram Plains			0	6	18		79	8			2			41		1	21	0		23	13		12		16	2	48		0	13	8	44	21		6	18		0	6		1		21	3		6
		Akwapim North			0	0	0		0	0			0			0		0	0	0		0	0		0		0	0	0		0	0	0	0	0		0	1		0	0		0		0	0		0
		Akwapim South			0	0	0		0	0			0			0		0	0	0		0	0		0		0	0	0		0	1	0	0	0		0	0		0	0		0		0	0		0
		Asuogyaman			0	0	0		0	0			0			0		0	0	0		0	0		0		0	0	0		0	0	0	3	0		0	0		0	0		0		3	0		1
	Jan-2014				2014-01-01	2014-01-02	2014-01-03		2014-01-04	2014-01-05			2014-01-06			2014-01-07		2014-01-08	2014-01-09	2014-01-10		2014-01-11	2014-01-12		2014-01-13		2014-01-14	2014-01-15	2014-01-16		2014-01-17	2014-01-18	2014-01-19	2014-01-20	2014-01-21		2014-01-22	2014-01-23		2014-01-24	2014-01-25		2014-01-26		2014-01-27	2014-01-28		2014-01-29
	Eastern	Birim South			0	0	0		0	0			0			0		0	1	0		0	0		0		0	0	0		0	0	0	0	0		0	0		0	0		0		0	0		0
		Fanteakwa			0	0	0		0	0			1			0		0	1	0		2	0		0		0	1	5		0	0	0	6	0		0	0		0	0		0		0	0		2
		Kwabibirem			0	0	0		0	0			0			0		0	0	0		0	0		0		0	0	0		0	0	0	0	0		0	0		0	0		0		1	0		0
		Kwahu South			0	1	1		5	2			3			7		0	2	0		2	0		1		1	0	4		0	0	0	0	0		0	2		0	0		0		2	1		0
		Manya Krobo			0	1	0		1	0			0			1		0	0	0		0	0		0		0	0	2		0	0	0	2	2		0	0		0	0		0		0	0		0
		Suhum Kraboa			0	0	0		0	0			0			0		0	0	0		0	0		0		0	0	0		0	0	0	0	0		0	1		0	0		0		0	0		0
		West Akim			0	0	0		0	0			0			1		0	0	0		0	0		0		0	0	0		0	1	0	0	0		0	0		0	0		0		0	0		0
		Yilo Krobo			0	0	0		0	0			0			0		0	0	0		0	0		0		0	0	1		1	1	0	0	0		0	0		0	0		0		3	1		0
		Eastern Total			0	8	19		85	10			6			50		1	25	0		27	13		13		17	3	60		1	16	8	55	23		6	22		0	6		1		30	5		9
	Greater Accra	Dangbe East			0	0	0		0	0			0			1		0	0	0		0	0		0		0	0	1		0	0	0	1	0		0	0		0	0		0		0	0		1
		Greater Accra Total			0	0	0		0	0			0			1		0	0	0		0	0		0		0	0	1		0	0	0	1	0		0	0		0	0		0		0	0		1
	Northern	Bole			0	14	4		36	19			4			28		6	22	5		4	9		3		15	0	24		1	0	3	4	6		2	7		0	0		0		4	4		0
		Bunkpurugu Yunyoo			0	1	0		9	2			0			4		0	3	0		0	4		0		2	0	1		0	0	0	0	0		3	3		0	1		0		2	0		0
		Central Gonja			0	23	0		85	49			6			53		0	33	0		17	8		18		35	3	27		0	4	6	12	9		10	23		0	9		0		13	4		1
		East Gonja			0	18	15		194	103			51			112		4	71	2		94	38		32		50	15	51		0	19	11	47	41		28	55		0	27		0		31	11		11
		East Mamprusi			0	0	0		3	0			0			0		0	2	0		0	0		0		4	0	2		0	0	0	0	0		0	0		0	4		0		0	0		0
		Gushiegu			1	53	6		25	18			0			6		4	5	0		14	7		14		17	7	29		0	4	2	9	24		7	13		6	10		0		19	4		6
		Karaga			0	37	0		48	15			6			36		5	21	0		12	11		9		31	9	15		0	1	0	16	13		3	10		0	20		0		3	5		7
		Nanumba North			0	0	1		32	18			8			46		1	37	3		38	7		24		32	5	17		0	9	2	29	23		2	17		0	9		0		16	3		10
		Nanumba South			0	0	4		19	12			12			20		3	27	2		31	3		12		16	9	9		0	11	1	4	3		11	5		0	7		0		14	3		2
	Jan-2014				2014-01-01	2014-01-02	2014-01-03		2014-01-04	2014-01-05			2014-01-06			2014-01-07		2014-01-08	2014-01-09	2014-01-10		2014-01-11	2014-01-12		2014-01-13		2014-01-14	2014-01-15	2014-01-16		2014-01-17	2014-01-18	2014-01-19	2014-01-20	2014-01-21		2014-01-22	2014-01-23		2014-01-24	2014-01-25		2014-01-26		2014-01-27	2014-01-28		2014-01-29
	Northern	Saboba Chereponi			1	12	2		25	8			5			13		9	30	3		13	14		16		16	4	13		0	0	2	22	2		10	7		5	9		1		10	3		0
		Savelugu Nanton			2	19	3		17	13			4			15		0	20	2		9	2		6		9	11	17		0	10	3	4	12		8	24		0	13		1		13	5		1
		Sawa-Tuna-Kalba			0	10	2		13	17			2			21		0	13	3		1	1		0		16	2	9		0	0	0	0	0		2	1		0	8		0		3	0		0
		Tamale			0	3	0		10	1			9			7		0	3	0		14	4		1		4	0	2		0	8	2	1	1		0	0		0	0		0		0	1		1
		Tolon-Kumbungu			5	12	4		18	18			1			11		1	11	7		11	2		3		10	3	8		0	0	0	1	4		0	8		0	0		4		0	2		0
		West Gonja			7	49	7		50	35			25			80		6	77	28		29	21		20		43	0	34		7	1	0	3	9		7	22		0	10		0		14	18		0
		West Mamprusi			4	8	0		11	6			3			21		1	10	1		9	9		0		13	1	10		0	0	0	0	5		3	3		0	3		0		6	3		1
		Yendi			0	24	2		40	29			7			43		10	24	0		49	9		24		41	5	23		0	12	11	23	55		26	44		8	12		1		26	9		20
		Zabzugu Tatale			0	8	1		36	13			17			12		3	37	2		42	6		28		18	3	24		0	0	6	13	15		8	20		4	13		0		18	2		3
		Northern Total			20	291	51		671	376			160			528		53	446	58		387	155		210		372	77	315		8	79	49	188	222		130	262		23	155		7		192	77		63
	Upper East	Bawku Municipal			0	0	0		0	0			0			0		0	1	0		0	0		0		0	0	0		0	0	0	0	0		0	0		0	0		0		0	0		0
		Bawku West			0	3	1		0	1			0			0		0	2	0		2	0		0		0	2	7		0	0	0	2	0		1	0		0	2		0		0	0		1
		Bolgatanga			0	0	0		0	0			0			0		0	1	0		0	0		0		0	0	0		0	0	0	0	0		0	0		0	0		0		1	0		0
		Builsa			0	3	2		1	1			0			1		0	4	0		1	0		0		7	0	5		0	0	0	0	1		0	0		0	1		0		0	0		0
		Garu Tempane			0	1	0		1	0			0			0		0	1	0		1	0		0		2	0	1		0	0	0	0	0		0	0		0	0		0		0	0		0
		Kassena Nankana			0	0	0		0	0			0			4		0	3	0		3	0		1		0	0	2		0	0	0	0	0		0	3		0	4		0		0	1		0
		Talensi Nabdam			0	0	0		1	0			0			2		0	2	0		0	1		0		0	0	0		0	0	0	0	0		0	1		0	1		0		0	0		0
		Upper East Total			0	7	3		3	2			0			7		0	14	0		7	1		1		9	2	15		0	0	0	2	1		1	4		0	8		0		1	1		1
	Upper West	Jirapa Lambussie			0	0	0		0	0			0			1		0	1	0		0	2		0		2	0	5		0	0	0	0	0		0	0		0	0		0		0	0		0
		Lawra			0	0	0		0	0			0			0		0	2	1		0	0		0		0	0	0		0	0	0	0	0		0	0		0	1		0		0	0		0
	Jan-2014				2014-01-01	2014-01-02	2014-01-03		2014-01-04	2014-01-05			2014-01-06			2014-01-07		2014-01-08	2014-01-09	2014-01-10		2014-01-11	2014-01-12		2014-01-13		2014-01-14	2014-01-15	2014-01-16		2014-01-17	2014-01-18	2014-01-19	2014-01-20	2014-01-21		2014-01-22	2014-01-23		2014-01-24	2014-01-25		2014-01-26		2014-01-27	2014-01-28		2014-01-29
	Upper West	Nadowli			0	1	2		0	1			0			5		0	5	0		1	3		0		0	0	3		0	0	0	0	0		0	1		0	1		0		0	0		0
		Sissala East			13	19	4		27	32			0			32		0	21	9		11	30		7		27	0	6		0	0	0	0	3		0	4		4	24		0		14	4		2
		Sissala West			0	1	3		15	11			0			15		0	15	1		4	4		4		8	0	10		0	0	0	0	3		0	2		0	10		0		5	0		1
		Wa			0	0	0		4	1			0			6		0	3	0		5	1		0		1	0	4		0	0	0	0	0		0	1		0	1		0		3	1		0
		Wa East			0	10	0		7	7			0			13		0	14	0		12	5		1		10	1	8		1	0	0	0	2		2	5		0	5		3		10	7		3
		Wa West			0	0	1		0	0			0			1		0	0	0		1	0		0		0	0	1		0	0	0	0	0		0	0		0	1		0		0	0		0
		Upper West Total			13	31	10		53	52			0			73		0	61	11		34	45		12		48	1	37		1	0	0	0	8		2	13		4	43		3		32	12		6
	Volta	Adaklu Anyigbe			0	0	0		1	0			0			0		0	0	0		2	0		2		0	0	5		0	8	0	10	1		0	2		0	4		0		0	4		3
		Akatsi			0	0	0		0	0			0			0		0	0	0		3	0		2		0	0	0		0	3	0	0	2		3	0		0	0		0		2	1		3
		Ho			0	1	1		10	0			2			4		0	1	0		2	0		2		0	0	5		0	3	0	1	0		0	2		0	0		0		3	7		0
		Hohoe			0	1	0		4	0			1			1		0	1	0		1	0		0		0	0	0		0	0	0	0	2		0	1		0	0		0		2	1		0
		Jasikan			0	0	0		1	0			0			0		0	0	0		0	0		2		1	1	1		0	0	0	1	0		2	0		0	1		0		0	0		1
		Kadjebi			0	0	0		0	0			0			0		0	0	0		0	2		1		0	0	0		0	0	0	0	0		0	1		0	0		0		2	0		0
		Keta			0	0	0		0	0			1			0		0	1	0		0	0		0		0	0	0		0	0	0	0	0		0	0		0	0		0		1	0		1
		Kpandu			0	0	0		0	0			0			0		0	1	0		2	0		0		0	0	1		0	0	0	0	0		0	0		1	0		0		1	2		1
		Krachi			0	6	9		72	12			12			31		2	22	0		24	4		7		10	3	8		0	10	2	8	9		6	13		0	10		0		11	3		0
		Krachi East			0	1	0		23	6			8			17		4	6	0		9	9		5		0	3	9		0	5	3	9	10		8	9		0	17		0		4	1		6
		Nkwanta			0	2	1		56	29			34			70		9	47	1		75	5		44		27	7	45		0	13	10	29	24		14	17		0	18		0		35	5		3
		North Tongu			0	0	0		1	0			0			0		0	0	0		0	0		0		0	0	1		0	0	0	1	0		0	0		0	0		0		0	0		0
	Jan-2014				2014-01-01	2014-01-02	2014-01-03		2014-01-04	2014-01-05			2014-01-06			2014-01-07		2014-01-08	2014-01-09	2014-01-10		2014-01-11	2014-01-12		2014-01-13		2014-01-14	2014-01-15	2014-01-16		2014-01-17	2014-01-18	2014-01-19	2014-01-20	2014-01-21		2014-01-22	2014-01-23		2014-01-24	2014-01-25		2014-01-26		2014-01-27	2014-01-28		2014-01-29
	Volta	South Dayi			0	0	0		0	0			0			0		0	0	0		0	0		0		0	1	1		0	0	0	0	0		0	0		0	0		0		1	0		0
		Volta Total			0	11	11		168	47			58			123		15	79	1		118	20		65		38	15	76		0	42	15	59	48		33	45		1	50		0		62	24		18
	Western	Bibiani Anhwiaso			0	0	0		0	0			0			0		0	1	0		0	0		0		0	0	0		0	0	0	0	0		0	0		0	0		0		0	0		0
		Mpohor Wassa East			0	0	0		0	0			0			0		0	0	0		0	0		0		1	0	2		0	0	0	0	3		0	1		0	0		0		0	1		0
		Nzema East			0	0	0		0	0			0			0		0	0	0		0	0		0		0	0	0		0	0	0	0	0		0	0		0	0		0		0	0		0
		Wasa Amenfi East			0	0	0		0	0			0			0		0	0	0		0	0		0		0	0	0		0	0	0	0	0		0	1		0	0		0		0	0		0
		Wasa Amenfi West			0	0	0		0	0			0			0		0	0	0		0	0		0		0	0	0		0	0	0	0	0		0	2		0	0		0		0	0		0
		Wassa West			0	0	0		0	0			0			0		0	0	0		0	0		0		5	0	0		0	0	0	3	1		3	0		0	0		0		0	0		1
		Western Total			0	0	0		0	0			0			0		0	1	0		0	0		0		6	0	2		0	0	0	3	4		3	4		0	0		0		0	1		1
	Provincial Total				38	424	272		1516	914			336			1306		88	915	92		778	344		443		914	129	730		13	162	118	504	543		264	601		35	392		18		555	261		145
	Feb-2014				2014-02-01	2014-02-02	2014-02-03		2014-02-04	2014-02-05			2014-02-06			2014-02-07		2014-02-08	2014-02-09	2014-02-10		2014-02-11	2014-02-12		2014-02-13		2014-02-14	2014-02-15	2014-02-16		2014-02-17	2014-02-18	2014-02-19	2014-02-20	2014-02-21		2014-02-22	2014-02-23		2014-02-24	2014-02-25		2014-02-26		2014-02-27	2014-02-28		Monthly Total
	Ashanti	Adansi South			0	0	0		0	0			0			0		0	0	0		0	0		0		0	0	0		0	0	1	0	0		0	0		0	0		0		0	0		1
		Afigya Sekyere			0	0	0		0	0			0			0		0	0	0		0	0		0		0	0	0		0	0	0	0	0		0	0		1	0		0		0	0		1
		Ahafo Ano North			0	0	0		0	0			0			0		1	0	0		0	0		0		0	0	0		0	0	1	0	2		0	0		2	0		0		0	1		7
		Ahafo Ano South			0	0	0		0	0			0			0		0	0	0		0	0		0		0	0	0		0	0	1	0	0		1	0		0	0		0		0	0		2
		Amansie Central			0	0	0		0	0			0			0		0	0	1		0	0		0		0	0	0		1	0	0	0	0		0	0		0	0		0		0	0		2
		Amansie West			0	0	0		0	0			0			0		0	0	0		0	0		0		0	0	0		0	0	1	0	0		0	0		0	0		0		0	0		1
		Asante Akim North			2	0	4		1	2			0			0		0	0	0		0	2		0		0	0	0		0	0	1	0	1		2	0		1	0		1		0	0		17
		Asante Akim South			0	0	0		0	0			0			0		0	0	1		0	0		0		0	0	0		0	0	0	0	0		0	0		0	0		0		0	0		1
		Atwima Mponua			0	0	0		0	0			0			0		0	0	0		0	0		0		0	1	0		0	0	4	0	0		0	0		0	0		0		0	0		5
		Bosomtwe-Kwanwoma			0	0	0		0	0			0			0		1	0	1		0	0		0		0	0	0		0	0	1	0	0		0	0		0	0		1		0	0		4
		Ejura Sekyedumas			5	1	3		11	12			3			0		3	0	5		0	13		0		3	9	0		0	0	3	7	4		14	0		6	0		1		0	0		103
		Kumasi			0	0	1		0	0			0			0		0	0	0		0	0		0		0	0	0		1	0	0	0	0		0	0		0	0		0		0	0		2
		Kwabre			0	0	0		0	1			0			0		1	0	0		0	2		0		1	0	0		0	0	0	0	0		0	0		0	0		0		0	0		5
		Offinso			0	0	3		0	0			0			0		2	0	3		0	0		0		2	5	0		0	0	0	1	2		3	1		4	0		0		0	1		27
		Sekyere East			16	2	31		16	37			8			7		6	0	15		1	13		7		9	9	0		3	0	2	2	2		11	2		10	0		3		0	1		213
		Sekyere West			12	0	25		14	25			7			2		4	0	12		0	2		2		4	9	0		0	0	2	1	8		16	2		11	0		3		0	0		161
		Ashanti Total			35	3	67		42	77			18			9		18	0	38		1	32		9		19	33	0		5	0	17	11	19		47	5		35	0		9		0	3		552
	Brong Ahafo	Asunafo North			0	0	0		0	0			0			0		0	0	0		0	0		0		0	0	0		0	0	0	0	0		0	0		1	0		0		0	0		1
		Asunafo South			0	0	0		0	0			0			0		0	0	0		0	0		0		0	0	0		0	0	0	0	0		0	0		1	0		1		0	0		2
	Feb-2014				2014-02-01	2014-02-02	2014-02-03		2014-02-04	2014-02-05			2014-02-06			2014-02-07		2014-02-08	2014-02-09	2014-02-10		2014-02-11	2014-02-12		2014-02-13		2014-02-14	2014-02-15	2014-02-16		2014-02-17	2014-02-18	2014-02-19	2014-02-20	2014-02-21		2014-02-22	2014-02-23		2014-02-24	2014-02-25		2014-02-26		2014-02-27	2014-02-28		Monthly Total
	Brong Ahafo	Asutifi			2	0	0		0	2			0			0		0	0	0		0	0		0		0	0	0		0	0	4	0	5		2	0		0	0		1		0	0		16
		Atebubu-Amantin			0	0	12		0	15			2			0		6	0	4		0	9		0		1	3	0		1	0	4	0	3		2	0		0	0		0		0	0		62
		Berekum			1	6	2		0	1			0			0		1	0	0		0	1		0		0	5	0		2	0	4	0	12		5	0		4	0		3		0	0		47
		Dormaa			0	0	0		0	9			3			0		0	0	0		0	0		0		0	2	0		0	0	0	0	0		0	3		0	0		0		0	0		17
		Jaman North			0	0	0		0	0			0			0		0	0	0		0	0		3		0	2	0		0	0	0	0	0		2	0		0	0		0		0	0		7
		Jaman South			0	0	1		0	3			0			0		0	0	0		0	0		0		0	0	0		0	0	0	0	0		0	0		0	0		0		0	0		4
		Kintampo North			0	0	18		1	12			7			0		1	0	12		3	12		6		4	8	0		2	0	3	0	6		2	0		1	0		2		0	0		100
		Kintampo South			0	0	27		2	7			9			1		1	0	6		0	3		13		1	15	0		1	1	3	3	11		8	0		3	0		0		0	0		115
		Nkoranza			0	0	28		11	10			7			1		9	0	3		0	19		2		1	17	0		1	0	3	6	9		7	2		1	0		2		0	0		139
		Pru			0	0	14		0	15			4			3		6	0	13		0	5		1		4	10	0		1	0	10	0	3		6	0		1	0		0		0	0		96
		Sene			14	2	40		7	54			8			19		14	0	32		7	13		7		14	8	2		1	0	8	8	11		1	10		12	0		6		0	0		298
		Sunyani			0	0	1		0	2			2			0		2	0	1		0	0		0		3	6	0		0	0	0	3	2		1	0		4	3		6		1	0		37
		Tain			2	5	44		3	1			3			0		8	0	10		0	13		1		0	12	0		0	0	11	3	14		5	6		10	0		0		0	1		152
		Tano North			1	0	0		0	0			0			0		0	0	0		0	1		0		0	0	0		0	0	3	0	1		1	0		0	0		1		0	0		8
		Tano South			0	0	2		0	0			0			0		1	0	1		0	1		0		0	3	0		0	0	1	3	1		1	0		5	0		3		0	1		23
		Techiman			2	0	14		1	2			1			0		8	0	3		0	4		0		1	4	0		0	0	2	0	9		2	0		1	0		1		0	0		55
		Brong Ahafo Total			22	13	203		25	133			46			24		57	0	85		10	81		33		29	95	2		9	1	56	26	87		45	21		44	3		26		1	2		1179
	Central	Agona			0	0	0		0	0			0			0		0	0	0		0	0		0		0	0	0		0	0	0	0	0		0	0		0	0		0		0	1		1
		Asikuma Odoben			0	0	0		0	1			0			0		0	0	0		0	0		0		0	0	0		1	0	2	0	0		0	0		0	0		0		0	2		6
		Assin North			0	0	0		0	0			0			0		0	0	0		0	0		0		0	0	0		0	0	1	0	0		0	0		0	0		0		0	0		1
	Feb-2014				2014-02-01	2014-02-02	2014-02-03		2014-02-04	2014-02-05			2014-02-06			2014-02-07		2014-02-08	2014-02-09	2014-02-10		2014-02-11	2014-02-12		2014-02-13		2014-02-14	2014-02-15	2014-02-16		2014-02-17	2014-02-18	2014-02-19	2014-02-20	2014-02-21		2014-02-22	2014-02-23		2014-02-24	2014-02-25		2014-02-26		2014-02-27	2014-02-28		Monthly Total
	Central	Assin South			0	0	0		0	0			0			0		0	0	0		0	1		0		0	0	0		0	0	4	0	0		0	0		0	0		0		0	0		5
		Gomoa			0	0	0		0	0			0			0		0	0	0		0	0		0		0	2	0		0	0	0	0	0		0	0		0	0		0		0	0		2
		Komenda-Edina-Eguafo-			0	0	0		0	0			0			0		0	0	0		0	0		0		0	0	0		1	0	0	0	0		1	0		0	0		0		0	0		2
		Lower Denkyira			0	0	0		0	0			0			0		1	0	0		0	1		0		0	0	0		0	0	2	0	0		0	0		0	0		1		0	0		5
		Central Total			0	0	0		0	1			0			0		1	0	0		0	2		0		0	2	0		2	0	9	0	0		1	0		0	0		1		0	3		22
	Eastern	Afram Plains			1	0	9		0	6			1			0		9	0	4		0	2		0		3	7	0		3	0	0	0	9		2	2		2	0		1		0	1		62
		Akwapim North			0	0	0		0	0			0			0		0	0	0		0	2		0		0	0	0		0	0	0	0	0		0	0		0	0		0		0	0		2
		Asuogyaman			1	0	0		0	5			0			0		1	0	0		0	5		0		3	0	0		0	0	0	0	2		0	0		0	0		0		0	0		17
		Atiwa			0	0	0		0	0			0			0		1	0	0		0	0		0		0	0	0		0	0	2	0	1		0	0		0	0		0		0	3		7
		Birim North			0	0	0		0	0			0			0		0	0	0		0	0		0		0	0	0		0	0	0	0	0		0	0		0	0		1		0	0		1
		Birim South			0	0	0		0	0			0			0		0	0	0		0	0		0		0	0	0		0	0	4	0	0		1	0		0	0		0		0	0		5
		Fanteakwa			0	0	6		2	4			1			0		1	0	0		0	0		0		0	0	0		0	0	2	0	1		5	0		4	0		1		0	0		27
		Kwabibirem			0	0	0		0	0			0			0		0	0	3		0	0		0		0	0	0		0	0	0	0	0		0	0		0	0		0		0	3		6
		Kwahu South			0	0	3		0	3			0			0		0	0	3		0	0		0		0	0	0		0	0	1	0	2		2	0		0	0		3		0	0		17
		Kwahu West			0	0	0		0	0			0			0		0	0	1		0	0		0		0	0	0		1	0	1	0	0		0	0		0	0		0		0	0		3
		Manya Krobo			1	0	1		3	2			0			0		0	0	0		0	4		0		0	0	0		1	0	2	0	2		1	0		3	0		6		0	0		26
		Suhum Kraboa			0	0	0		0	0			0			0		0	0	2		0	0		0		0	0	0		0	0	1	0	1		0	0		0	0		0		0	0		4
		West Akim			0	0	0		0	0			0			0		1	0	0		0	0		0		0	0	0		0	0	0	0	0		0	0		0	0		0		0	0		1
		Yilo Krobo			1	0	0		0	4			2			0		2	0	1		0	2		0		0	0	0		0	0	3	0	0		0	0		0	0		0		0	0		15
		Eastern Total			4	0	19		5	24			4			0		15	0	14		0	15		0		6	7	0		5	0	16	0	18		11	2		9	0		12		0	7		193
	Feb-2014				2014-02-01	2014-02-02	2014-02-03		2014-02-04	2014-02-05			2014-02-06			2014-02-07		2014-02-08	2014-02-09	2014-02-10		2014-02-11	2014-02-12		2014-02-13		2014-02-14	2014-02-15	2014-02-16		2014-02-17	2014-02-18	2014-02-19	2014-02-20	2014-02-21		2014-02-22	2014-02-23		2014-02-24	2014-02-25		2014-02-26		2014-02-27	2014-02-28		Monthly Total
	Greater Accra	Dangbe East			0	0	0		0	0			0			0		2	0	0		0	0		0		0	0	0		0	0	0	0	0		0	0		0	0		0		0	0		2
		Dangbe West			0	0	0		0	2			0			0		0	0	0		0	0		0		0	0	0		0	0	0	0	0		0	0		0	0		0		0	0		2
		Greater Accra Total			0	0	0		0	2			0			0		2	0	0		0	0		0		0	0	0		0	0	0	0	0		0	0		0	0		0		0	0		4
	Northern	Bole			0	0	2		1	2			3			0		3	0	4		0	0		1		0	2	0		0	0	3	0	0		0	0		0	0		2		0	0		23
		Bunkpurugu Yunyoo			0	0	2		0	1			0			0		0	0	2		0	0		0		0	2	0		2	0	2	0	0		0	0		0	0		0		0	0		11
		Central Gonja			0	0	12		5	2			3			0		6	1	6		0	9		3		4	8	0		3	0	7	6	3		13	0		5	0		1		0	0		97
		East Gonja			2	0	23		4	28			5			4		15	0	15		0	18		11		2	24	0		8	0	7	5	13		12	6		6	2		4		4	0		218
		East Mamprusi			0	0	0		0	1			0			0		0	0	0		0	0		0		0	1	0		0	0	1	1	0		0	0		1	0		0		0	0		5
		Gushiegu			23	0	17		1	9			4			1		7	0	3		3	3		3		15	7	0		1	0	5	0	1		1	1		4	0		0		3	0		112
		Karaga			18	0	10		3	16			0			1		5	0	1		2	1		0		3	1	0		1	0	1	0	1		0	0		3	0		1		0	0		68
		Nanumba North			1	0	16		2	12			9			0		2	1	10		0	7		4		0	8	0		5	0	1	2	3		1	0		0	0		4		0	0		88
		Nanumba South			0	0	12		1	10			5			0		5	2	7		0	3		0		2	2	0		1	0	0	0	6		1	8		1	0		1		0	0		67
		Saboba Chereponi			10	0	8		0	3			6			1		4	4	5		0	5		6		10	0	0		4	0	3	0	6		5	8		0	1		2		0	0		91
		Savelugu Nanton			15	0	1		0	1			0			0		1	0	1		0	0		0		0	4	0		0	0	0	0	0		0	0		0	0		0		0	0		23
		Sawa-Tuna-Kalba			0	0	1		2	1			3			0		4	0	0		1	1		1		0	3	0		0	0	2	0	0		5	2		2	0		3		0	0		31
		Tamale			1	0	0		0	0			0			0		0	0	0		0	0		0		0	0	0		0	0	0	0	0		0	0		0	0		0		0	0		1
		Tolon-Kumbungu			15	0	0		0	3			0			0		2	0	4		0	0		0		0	0	0		0	0	2	0	0		1	0		1	0		0		0	0		28
		West Gonja			13	0	13		0	14			8			0		20	2	25		0	2		9		0	13	0		6	2	12	4	2		13	1		11	0		4		1	0		175
		West Mamprusi			10	0	4		0	11			0			0		3	0	3		0	0		4		1	7	0		1	0	5	0	1		1	0		0	0		0		0	0		51
		Yendi			17	0	21		3	26			8			3		22	0	15		8	7		9		2	16	0		23	0	9	0	4		11	6		8	0		5		1	0		224
	Feb-2014				2014-02-01	2014-02-02	2014-02-03		2014-02-04	2014-02-05			2014-02-06			2014-02-07		2014-02-08	2014-02-09	2014-02-10		2014-02-11	2014-02-12		2014-02-13		2014-02-14	2014-02-15	2014-02-16		2014-02-17	2014-02-18	2014-02-19	2014-02-20	2014-02-21		2014-02-22	2014-02-23		2014-02-24	2014-02-25		2014-02-26		2014-02-27	2014-02-28		Monthly Total
	Northern	Zabzugu Tatale			0	0	10		6	10			1			1		9	0	8		0	12		1		3	4	1		3	0	6	0	6		5	2		0	0		2		0	0		90
		Northern Total			125	0	152		28	150			55			11		108	10	109		14	68		52		42	102	1		58	2	66	18	46		69	34		42	3		29		9	0		1403
	Upper East	Bawku Municipal			0	0	2		0	0			0			0		0	0	0		0	0		0		0	0	0		0	0	0	1	0		0	0		0	3		0		0	0		6
		Bawku West			2	0	0		0	0			0			0		0	0	0		0	0		0		1	0	0		0	0	0	0	0		0	0		0	0		0		0	0		3
		Bolgatanga			0	0	0		0	0			0			0		0	0	1		0	0		0		0	0	0		0	0	1	0	0		0	0		0	0		0		0	0		2
		Builsa			0	0	1		0	0			1			0		0	0	1		0	0		0		0	0	0		2	0	0	0	0		0	0		0	0		1		0	0		6
		Garu Tempane			0	0	0		0	0			0			0		0	0	1		0	0		0		0	0	0		0	0	0	0	0		0	0		0	0		0		0	0		1
		Kassena Nankana			0	0	1		0	0			3			0		3	0	1		0	0		1		0	1	0		0	0	1	0	0		0	0		0	0		0		0	0		11
		Talensi Nabdam			2	0	0		0	0			0			0		0	0	0		0	0		1		0	1	0		0	0	2	0	0		0	0		0	0		0		0	0		6
		Upper East Total			4	0	4		0	0			4			0		3	0	4		0	0		2		1	2	0		2	0	4	1	0		0	0		0	3		1		0	0		35
	Upper West	Jirapa Lambussie			0	0	0		1	0			0			0		0	0	0		0	0		0		0	0	0		0	0	0	0	0		0	0		0	0		0		0	0		1
		Lawra			1	0	0		0	0			0			0		2	0	0		0	0		0		0	0	0		0	0	0	0	0		0	0		0	0		0		0	0		3
		Nadowli			2	0	0		1	0			2			0		0	0	0		0	0		0		0	0	0		0	0	0	0	0		0	0		0	0		0		0	0		5
		Sissala East			4	0	2		0	0			1			0		1	0	3		2	3		3		0	6	0		2	0	0	0	0		0	0		2	0		0		0	0		29
		Sissala West			1	0	1		0	0			0			0		2	0	1		0	0		1		0	3	0		1	0	2	3	0		0	0		1	0		0		0	1		17
		Wa			0	0	1		0	0			0			0		3	0	1		0	0		0		0	0	0		0	0	3	0	0		0	0		0	0		0		0	0		8
		Wa East			2	0	2		0	1			6			2		4	0	4		0	0		1		1	3	0		0	0	1	0	0		2	0		2	0		1		0	0		32
		Wa West			0	0	0		0	0			0			0		0	0	1		0	0		0		0	0	0		0	0	0	0	0		0	0		1	0		0		0	0		2
		Upper West Total			10	0	6		2	1			9			2		12	0	10		2	3		5		1	12	0		3	0	6	3	0		2	0		6	0		1		0	1		97
	Feb-2014				2014-02-01	2014-02-02	2014-02-03		2014-02-04	2014-02-05			2014-02-06			2014-02-07		2014-02-08	2014-02-09	2014-02-10		2014-02-11	2014-02-12		2014-02-13		2014-02-14	2014-02-15	2014-02-16		2014-02-17	2014-02-18	2014-02-19	2014-02-20	2014-02-21		2014-02-22	2014-02-23		2014-02-24	2014-02-25		2014-02-26		2014-02-27	2014-02-28		Monthly Total
	Volta	Adaklu Anyigbe			7	3	5		2	14			3			8		3	0	4		0	9		0		1	2	0		0	0	3	0	1		0	0		0	0		3		0	4		72
		Akatsi			0	0	1		0	2			0			2		0	0	0		0	0		0		0	0	0		0	0	1	0	0		0	0		0	0		0		0	0		6
		Ho			1	0	5		0	16			2			3		0	0	2		0	5		0		1	6	0		0	0	4	0	0		0	0		2	0		2		0	2		51
		Hohoe			2	0	0		2	4			2			1		1	0	1		0	2		0		3	0	0		1	0	0	0	2		0	0		0	0		6		0	1		28
		Jasikan			6	5	15		2	9			1			0		0	0	1		0	5		0		2	1	0		10	3	7	1	0		0	0		3	0		4		0	0		75
		Kadjebi			0	0	0		0	0			1			1		0	0	2		0	0		0		1	0	0		2	0	0	0	1		2	0		0	0		0		0	0		10
		Keta			0	0	0		0	2			0			0		3	0	2		0	2		0		0	0	0		0	0	1	0	1		0	0		0	0		0		0	1		12
		Ketu			0	0	1		0	0			0			0		0	0	0		0	0		0		0	0	0		0	0	0	0	0		0	0		0	0		0		0	0		1
		Kpandu			2	0	6		0	4			1			0		1	0	1		0	5		0		0	2	0		0	0	0	0	2		1	0		1	0		1		0	0		27
		Krachi			0	0	7		0	9			0			0		1	0	2		0	0		0		1	5	0		7	0	1	0	0		0	0		0	0		0		0	2		35
		Krachi East			12	3	18		0	19			6			0		10	0	4		2	9		3		1	2	0		6	0	6	0	0		4	0		2	0		4		0	0		111
		Nkwanta			15	0	20		2	48			10			5		18	0	15		0	21		5		11	7	1		21	0	3	0	18		7	13		0	0		8		0	0		248
		North Tongu			3	0	0		0	1			0			0		1	0	0		0	2		0		0	0	0		0	0	3	0	0		0	0		0	0		0		0	0		10
		South Dayi			0	0	6		0	4			1			0		0	0	0		0	1		0		0	0	0		0	0	2	0	0		0	0		0	0		0		0	0		14
		South Tongu			0	0	0		0	0			0			0		0	0	0		0	0		0		0	0	0		0	0	1	0	0		0	0		0	0		0		0	0		1
		Volta Total			48	11	84		8	132			27			20		38	0	34		2	61		8		21	25	1		47	3	32	1	25		14	13		8	0		28		0	10		701
	Western	Aowin-Suaman			0	0	0		0	0			0			0		0	0	0		0	0		0		0	0	0		0	0	0	0	0		0	0		1	0		0		0	0		1
		Bia			0	0	0		0	0			1			0		0	0	0		0	0		0		0	0	0		0	0	0	0	0		3	0		0	0		2		0	2		8
		Jomoro			0	0	0		0	0			0			0		0	0	0		0	0		0		0	0	0		0	0	0	0	0		0	0		0	0		1		0	0		1
		Juabeso			0	0	0		0	0			0			0		0	0	0		0	0		0		0	0	0		0	0	2	0	0		2	0		0	0		3		0	0		7
	Feb-2014				2014-02-01	2014-02-02	2014-02-03		2014-02-04	2014-02-05			2014-02-06			2014-02-07		2014-02-08	2014-02-09	2014-02-10		2014-02-11	2014-02-12		2014-02-13		2014-02-14	2014-02-15	2014-02-16		2014-02-17	2014-02-18	2014-02-19	2014-02-20	2014-02-21		2014-02-22	2014-02-23		2014-02-24	2014-02-25		2014-02-26		2014-02-27	2014-02-28		Monthly Total
	Western	Mpohor Wassa East			0	0	0		6	1			0			0		3	0	0		0	0		0		0	0	0		0	0	0	0	0		0	0		0	0		0		0	0		10
		Nzema East			0	0	0		0	0			2			0		2	0	0		0	0		0		0	0	0		0	0	2	0	0		0	0		0	0		1		0	0		7
		Sefwi Wiawso			0	0	0		0	0			0			0		0	0	0		0	0		0		0	0	0		0	0	0	0	0		0	0		1	0		0		1	0		2
		Wasa Amenfi West			0	0	0		0	0			0			0		0	0	0		0	0		0		0	0	0		0	0	0	0	1		0	0		0	0		0		0	0		1
		Western Total			0	0	0		6	1			3			0		5	0	0		0	0		0		0	0	0		0	0	4	0	1		5	0		2	0		7		1	2		37
	Provincial Total				248	27	535		116	521			166			66		259	10	294		29	262		109		119	278	4		131	6	210	60	196		194	75		146	9		114		11	28		4223
	Mar-2014				2014-03-01	2014-03-02	2014-03-03		2014-03-04	2014-03-05			2014-03-06			2014-03-07		2014-03-08	2014-03-09	2014-03-10		2014-03-11	2014-03-12		2014-03-13		2014-03-14	2014-03-15	2014-03-16		2014-03-17	2014-03-18	2014-03-19	2014-03-20	2014-03-21		2014-03-23	2014-03-25		2014-03-26	2014-03-28		2014-03-30		Monthly Total
	Ashanti	Adansi North			0	0	3		0	0			0			0		0	0	0		0	1		0		0	0	0		0	0	0	0	0		0	1		0	0		2		7
		Adansi South			0	0	0		0	0			0			0		0	0	1		0	3		0		1	0	0		0	0	0	0	0		1	1		0	0		5		12
		Afigya Sekyere			0	2	0		0	1			0			0		0	0	0		0	0		0		3	0	3		0	0	0	0	0		0	0		0	0		0		9
		Ahafo Ano North			0	0	2		0	1			0			1		0	0	1		0	0		0		0	0	0		0	0	0	0	1		0	0		0	0		0		6
		Ahafo Ano South			0	2	3		0	1			0			1		0	0	0		0	1		0		0	0	1		0	0	0	0	1		0	0		0	0		5		15
		Amansie Central			0	0	1		0	0			0			0		0	0	1		0	0		0		0	0	0		0	0	0	0	0		0	0		0	0		4		6
		Amansie East			0	0	1		0	0			0			0		0	0	0		0	2		0		0	0	0		0	0	0	0	0		0	3		0	0		2		8
		Amansie West			0	0	1		0	0			0			0		0	0	0		0	1		0		1	0	0		0	0	0	0	0		0	0		0	0		4		7
		Asante Akim North			0	0	2		1	2			0			0		0	1	1		0	1		0		1	0	0		0	0	0	0	0		0	1		1	0		2		13
		Asante Akim South			0	0	0		0	0			0			0		0	0	0		0	2		0		0	0	0		0	0	0	0	0		0	2		0	0		2		6
		Atwima			0	0	1		0	0			0			0		0	0	3		0	4		0		0	0	0		0	0	0	0	0		0	0		0	0		2		10
		Atwima Mponua			0	1	2		0	6			0			0		0	0	1		0	0		0		0	1	0		0	0	0	0	1		0	0		0	0		6		18
		Bosomtwe-Kwanwoma			0	0	2		0	0			0			0		0	1	0		0	1		0		0	0	0		0	0	0	0	2		0	0		0	0		2		8
		Ejisu-Juabeng			0	0	0		0	1			0			0		0	0	0		0	1		0		1	0	0		0	0	0	0	0		0	0		1	0		2		6
		Ejura Sekyedumas			1	0	2		2	4			0			0		1	2	2		0	2		0		0	0	0		0	0	0	0	0		0	0		0	0		0		16
		Kwabre			0	0	1		0	0			0			0		0	0	1		0	0		0		5	0	0		0	0	0	0	0		0	1		0	0		0		8
		Obuasi Municipal			0	0	0		0	0			0			0		0	0	0		0	0		0		0	0	0		0	0	0	0	0		0	0		0	0		1		1
		Offinso			1	12	15		1	6			0			0		0	3	0		0	1		0		0	0	0		0	0	0	0	0		2	2		0	0		2		45
		Sekyere East			2	15	13		2	6			0			1		0	1	0		1	8		0		8	0	0		0	0	0	0	2		0	0		1	0		5		65
	Mar-2014				2014-03-01	2014-03-02	2014-03-03		2014-03-04	2014-03-05			2014-03-06			2014-03-07		2014-03-08	2014-03-09	2014-03-10		2014-03-11	2014-03-12		2014-03-13		2014-03-14	2014-03-15	2014-03-16		2014-03-17	2014-03-18	2014-03-19	2014-03-20	2014-03-21		2014-03-23	2014-03-25		2014-03-26	2014-03-28		2014-03-30		Monthly Total
	Ashanti	Sekyere West			2	9	26		0	7			0			0		0	0	0		0	1		0		2	0	0		0	0	0	0	1		0	4		0	0		0		52
		Ashanti Total			6	41	75		6	35			0			3		1	8	11		1	29		0		22	1	4		0	0	0	0	8		3	15		3	0		46		318
	Brong Ahafo	Asunafo North			0	0	0		0	0			0			0		0	0	1		0	0		0		0	0	0		0	0	0	0	0		0	0		0	0		0		1
		Asunafo South			0	0	0		0	1			0			0		0	0	0		0	0		0		0	0	0		0	0	0	0	1		2	0		0	0		0		4
		Asutifi			0	0	0		0	0			0			1		0	0	2		0	2		0		0	0	0		0	0	0	0	0		0	1		0	0		0		6
		Atebubu-Amantin			1	0	0		0	2			0			0		0	0	0		0	1		0		0	0	0		0	0	0	0	0		0	0		0	0		0		4
		Berekum			1	22	22		8	7			0			1		0	1	1		0	0		0		0	0	0		0	0	0	0	0		0	0		2	0		0		65
		Dormaa			0	0	0		0	0			0			1		0	0	0		0	0		0		0	0	0		0	0	0	0	0		0	0		0	0		1		2
		Jaman North			0	0	1		0	0			0			0		0	0	0		0	0		0		0	0	0		0	0	0	0	0		0	0		0	0		0		1
		Jaman South			0	0	0		0	1			0			0		0	0	0		0	0		0		0	0	0		0	0	0	0	0		0	0		0	0		0		1
		Kintampo North			0	0	4		0	1			0			0		0	0	0		0	0		0		2	0	0		0	0	0	0	0		0	0		0	0		0		7
		Kintampo South			2	0	1		0	0			0			2		3	0	0		0	0		0		1	0	1		0	0	0	0	1		2	0		0	0		1		14
		Nkoranza			0	5	9		0	8			0			0		0	2	4		0	0		0		2	0	1		0	0	0	0	1		0	0		0	0		0		32
		Pru			0	1	1		0	3			0			0		0	0	0		0	0		0		0	0	0		0	0	0	0	0		0	0		0	0		0		5
		Sene			2	2	6		0	2			0			0		0	4	3		2	1		0		3	0	1		0	0	0	0	1		0	0		0	0		2		29
		Sunyani			4	7	14		0	4			0			0		0	5	0		0	1		0		0	0	0		0	0	0	0	5		0	0		1	0		6		47
		Tain			3	1	13		0	3			4			0		2	2	2		0	4		0		2	0	0		0	2	0	0	3		0	1		0	0		7		49
		Tano North			2	2	2		0	0			0			0		2	6	2		0	1		0		0	0	4		0	0	0	0	0		0	0		0	0		0		21
		Tano South			0	0	3		0	2			0			0		0	0	0		2	0		0		4	0	2		0	0	0	0	0		0	0		0	0		2		15
	Mar-2014				2014-03-01	2014-03-02	2014-03-03		2014-03-04	2014-03-05			2014-03-06			2014-03-07		2014-03-08	2014-03-09	2014-03-10		2014-03-11	2014-03-12		2014-03-13		2014-03-14	2014-03-15	2014-03-16		2014-03-17	2014-03-18	2014-03-19	2014-03-20	2014-03-21		2014-03-23	2014-03-25		2014-03-26	2014-03-28		2014-03-30		Monthly Total
	Brong Ahafo	Techiman			7	0	4		0	0			0			0		0	0	2		0	0		0		0	0	2		0	0	0	0	0		0	0		0	0		2		17
		Brong Ahafo Total			22	40	80		8	34			4			5		7	20	17		4	10		0		14	0	11		0	2	0	0	12		4	2		3	0		21		320
	Central	Asikuma Odoben			0	0	0		0	0			0			0		0	0	0		0	0		0		0	0	0		0	0	0	0	0		0	1		0	0		0		1
		Assin North			0	0	0		0	0			0			0		0	0	0		0	0		0		5	0	0		0	0	0	0	0		0	0		0	0		3		8
		Gomoa			0	0	0		0	1			0			0		0	0	0		0	0		0		1	0	0		0	0	0	0	0		0	1		0	0		2		5
		Komenda-Edina-Eguafo-			0	0	0		0	2			0			0		0	0	0		0	0		0		0	0	0		0	0	0	0	2		0	0		0	0		0		4
		Lower Denkyira			0	0	0		0	0			0			0		0	0	0		0	0		0		8	0	0		0	0	0	0	0		0	1		0	0		1		10
		Mfantsiman			0	0	0		0	0			0			0		0	1	0		0	0		0		1	0	0		0	0	0	0	0		0	0		0	0		1		3
		Upper Denkyira			0	0	0		0	1			0			0		0	0	0		0	0		0		0	0	0		0	0	0	0	0		0	4		0	0		3		8
		Central Total			0	0	0		0	4			0			0		0	1	0		0	0		0		15	0	0		0	0	0	0	2		0	7		0	0		10		39
	Eastern	Afram Plains			2	7	15		0	8			0			0		0	1	0		0	1		0		6	0	0		0	0	0	0	0		0	0		1	0		0		41
		Akwapim North			0	0	0		0	0			0			0		0	1	0		0	0		0		0	0	1		0	0	0	0	0		0	0		0	0		0		2
		Asuogyaman			0	0	2		0	0			0			0		0	0	0		0	0		0		0	0	0		0	0	0	0	0		0	0		0	0		0		2
		Atiwa			0	0	0		0	1			0			0		0	0	2		0	0		0		0	0	0		0	0	0	0	0		1	1		0	0		0		5
		Birim North			0	0	1		0	0			0			0		0	0	0		0	0		0		0	0	1		0	0	0	0	0		0	3		1	0		2		8
		Birim South			0	0	1		0	0			0			0		0	0	0		0	0		0		0	0	0		0	0	0	0	0		0	1		0	0		1		3
		Fanteakwa			2	1	3		0	0			0			0		0	1	1		0	0		0		0	0	1		0	0	0	0	0		0	0		0	0		0		9
		Kwabibirem			0	0	0		0	2			0			0		0	3	0		0	0		0		0	0	0		0	0	0	0	0		0	1		0	0		0		6
		Kwahu South			0	5	0		0	1			0			0		0	0	0		0	0		0		3	0	0		0	0	0	0	1		0	0		0	0		0		10
		Manya Krobo			2	6	4		0	0			0			0		0	5	1		0	1		0		1	0	0		0	0	0	0	0		0	0		0	0		0		20
	Mar-2014				2014-03-01	2014-03-02	2014-03-03		2014-03-04	2014-03-05			2014-03-06			2014-03-07		2014-03-08	2014-03-09	2014-03-10		2014-03-11	2014-03-12		2014-03-13		2014-03-14	2014-03-15	2014-03-16		2014-03-17	2014-03-18	2014-03-19	2014-03-20	2014-03-21		2014-03-23	2014-03-25		2014-03-26	2014-03-28		2014-03-30		Monthly Total
	Eastern	Suhum Kraboa			0	0	0		0	1			0			0		0	0	0		0	0		0		0	0	0		0	0	0	0	1		0	0		0	0		1		3
		West Akim			0	0	0		0	0			0			0		0	0	0		0	0		0		1	0	0		0	0	0	0	0		0	0		0	0		0		1
		Yilo Krobo			0	0	0		1	2			0			0		0	1	0		0	0		0		1	0	0		0	0	0	0	0		0	0		0	0		0		5
		Eastern Total			6	19	26		1	15			0			0		0	12	4		0	2		0		12	0	3		0	0	0	0	2		1	6		2	0		4		115
	Greater Accra	Dangbe East			0	0	1		0	0			0			0		0	0	0		0	0		0		0	0	0		0	0	0	0	0		0	0		0	0		0		1
		Ga West			0	0	0		0	0			0			0		0	0	0		0	0		0		1	0	0		0	0	0	0	0		0	0		0	0		0		1
		Greater Accra Total			0	0	1		0	0			0			0		0	0	0		0	0		0		1	0	0		0	0	0	0	0		0	0		0	0		0		2
	Northern	Bole			0	0	2		0	1			0			0		2	0	0		0	0		0		0	0	0		0	0	0	0	0		0	0		0	0		0		5
		Central Gonja			0	2	0		0	0			0			0		5	0	3		0	1		0		0	0	3		0	0	0	0	1		0	0		0	0		0		15
		East Gonja			0	1	6		3	9			0			2		0	3	5		0	1		0		3	0	0		0	0	0	0	0		0	0		0	0		0		33
		Gushiegu			0	0	2		0	1			0			2		4	0	0		0	0		0		0	0	0		0	0	0	0	0		0	0		0	0		0		9
		Karaga			1	0	0		0	0			0			0		0	0	0		0	0		0		0	0	0		0	0	0	0	0		0	0		0	0		0		1
		Nanumba North			0	1	0		0	0			0			0		1	2	0		0	0		0		0	0	0		0	0	0	0	0		0	0		0	0		0		4
		Nanumba South			0	4	0		0	3			0			0		0	0	0		0	1		0		0	0	0		1	0	0	0	0		0	0		0	0		2		11
		Saboba Chereponi			0	0	4		1	4			0			1		0	2	1		0	0		0		0	0	0		0	0	0	5	0		2	0		0	0		0		20
		Savelugu Nanton			0	0	0		0	1			0			0		0	0	0		0	0		0		0	0	0		0	0	0	0	0		0	0		0	0		0		1
		Sawa-Tuna-Kalba			0	0	1		0	1			0			0		0	3	0		0	1		0		0	1	0		0	0	0	0	0		2	0		0	0		0		9
		Tolon-Kumbungu			0	0	1		0	1			0			0		0	0	0		0	0		0		0	0	0		0	0	0	0	0		0	0		0	0		0		2
		West Gonja			0	3	3		0	5			0			3		9	0	2		0	0		0		0	0	0		0	0	0	0	0		0	0		0	0		0		25
		West Mamprusi			0	0	0		0	0			0			0		1	1	0		0	0		0		0	0	1		0	0	0	0	0		0	0		0	0		1		4
	Mar-2014				2014-03-01	2014-03-02	2014-03-03		2014-03-04	2014-03-05			2014-03-06			2014-03-07		2014-03-08	2014-03-09	2014-03-10		2014-03-11	2014-03-12		2014-03-13		2014-03-14	2014-03-15	2014-03-16		2014-03-17	2014-03-18	2014-03-19	2014-03-20	2014-03-21		2014-03-23	2014-03-25		2014-03-26	2014-03-28		2014-03-30		Monthly Total
	Northern	Yendi			1	1	2		0	1			0			0		0	3	0		0	2		3		0	0	0		0	4	0	0	0		0	0		1	0		0		18
		Zabzugu Tatale			0	0	2		0	0			0			0		0	5	3		1	1		0		0	0	1		1	0	0	0	0		0	0		0	0		0		14
		Northern Total			2	12	23		4	27			0			8		22	19	14		1	7		3		3	1	5		2	4	0	5	1		4	0		1	0		3		171
	Upper East	Bolgatanga			0	0	0		0	0			0			0		0	0	1		0	0		0		0	0	0		0	0	0	0	0		0	0		0	0		0		1
		Kassena Nankana			0	0	0		0	0			0			0		0	0	2		0	0		0		0	0	1		0	0	0	0	0		0	0		0	0		0		3
		Talensi Nabdam			0	0	0		0	0			0			1		0	0	0		0	0		0		0	0	0		0	0	0	0	0		0	0		0	0		0		1
		Upper East Total			0	0	0		0	0			0			1		0	0	3		0	0		0		0	0	1		0	0	0	0	0		0	0		0	0		0		5
	Upper West	Jirapa Lambussie			0	0	0		0	0			0			0		0	0	0		0	0		0		0	0	0		0	0	0	0	0		0	0		0	2		0		2
		Sissala East			0	0	1		0	1			0			0		0	0	2		0	0		0		0	0	0		0	0	0	0	0		1	0		0	0		0		5
		Sissala West			0	0	0		0	1			0			0		0	0	0		0	0		0		0	0	0		0	0	0	0	0		0	0		0	0		0		1
		Wa			0	0	0		0	0			0			0		0	0	0		0	0		0		0	0	1		0	0	0	0	0		0	0		0	0		0		1
		Wa East			0	0	1		0	0			0			1		0	0	0		2	0		0		0	0	1		0	0	0	0	0		0	0		0	0		0		5
		Upper West Total			0	0	2		0	2			0			1		0	0	2		2	0		0		0	0	2		0	0	0	0	0		1	0		0	2		0		14
	Volta	Adaklu Anyigbe			4	18	9		0	2			0			0		0	0	0		0	1		0		1	0	0		0	0	0	0	0		0	0		3	0		1		39
		Akatsi			0	0	0		0	0			0			0		0	0	0		0	0		0		0	0	0		0	0	0	0	1		0	0		0	0		0		1
		Ho			1	1	0		0	2			0			0		0	1	0		0	0		0		1	0	1		0	0	0	0	0		0	0		0	0		1		8
		Hohoe			0	3	2		0	1			0			2		0	0	0		0	1		0		0	0	0		0	0	0	0	0		0	0		0	0		1		10
		Jasikan			0	3	7		0	2			0			2		0	2	0		1	6		0		1	0	0		0	0	0	0	0		0	5		0	0		0		29
		Kadjebi			0	2	4		0	1			0			0		0	3	0		0	0		0		2	0	0		0	0	0	0	0		0	2		0	0		0		14
		Keta			0	0	0		0	0			0			0		0	0	0		0	0		0		0	0	0		0	0	0	0	2		0	0		0	0		0		2
	Mar-2014				2014-03-01	2014-03-02	2014-03-03		2014-03-04	2014-03-05			2014-03-06			2014-03-07		2014-03-08	2014-03-09	2014-03-10		2014-03-11	2014-03-12		2014-03-13		2014-03-14	2014-03-15	2014-03-16		2014-03-17	2014-03-18	2014-03-19	2014-03-20	2014-03-21		2014-03-23	2014-03-25		2014-03-26	2014-03-28		2014-03-30		Monthly Total
	Volta	Ketu			0	0	0		0	0			0			0		0	0	0		0	0		0		1	0	0		0	0	0	0	0		0	0		0	0		0		1
		Kpandu			0	3	0		0	3			0			3		0	0	0		0	0		0		0	0	0		0	0	0	0	0		0	1		0	0		0		10
		Krachi			0	0	0		0	0			0			0		0	0	0		0	0		0		0	0	0		0	0	0	0	1		0	0		0	0		0		1
		Krachi East			6	2	0		0	2			0			0		0	5	0		0	1		0		1	0	0		0	0	0	0	1		0	1		0	0		1		20
		Nkwanta			0	4	12		6	6			0			6		4	4	1		0	1		2		5	0	2		0	0	0	0	0		0	5		0	0		1		59
		North Tongu			0	0	0		0	1			0			0		0	0	0		0	0		0		0	0	0		0	0	0	0	0		0	0		0	0		0		1
		South Dayi			0	1	0		0	0			0			0		0	1	0		0	0		0		0	0	0		0	0	0	0	0		0	0		0	0		0		2
		South Tongu			0	0	0		0	1			0			0		0	0	0		0	0		0		0	0	0		0	0	1	0	0		0	0		0	0		1		3
		Volta Total			11	37	34		6	21			0			13		4	16	1		1	10		2		12	0	3		0	0	1	0	5		0	14		3	0		6		200
	Western	Aowin-Suaman			0	0	0		0	0			0			0		2	0	0		0	1		0		1	0	0		0	0	0	0	0		1	1		0	0		0		6
		Bia			0	0	3		0	2			0			0		0	0	0		0	0		0		1	0	0		0	0	0	0	0		0	0		0	0		1		7
		Bibiani Anhwiaso			0	0	0		0	1			0			0		0	0	0		0	1		0		0	0	0		0	0	0	0	0		0	0		0	0		1		3
		Jomoro			0	0	0		0	1			0			0		0	0	0		0	1		0		1	0	0		0	0	0	0	0		0	0		1	0		7		11
		Juabeso			0	0	0		0	5			0			0		0	0	0		0	1		0		0	0	0		0	0	0	0	0		2	0		0	0		0		8
		Mpohor Wassa East			0	0	2		0	0			0			0		0	0	0		1	0		0		0	0	0		0	0	0	0	0		0	0		0	0		4		7
		Nzema East			0	0	0		0	0			0			0		0	0	0		0	0		0		1	0	0		0	0	0	0	0		0	0		0	0		4		5
		Sefwi Wiawso			0	0	0		0	6			0			0		0	0	1		0	1		0		1	0	0		0	0	0	0	0		0	0		0	0		1		10
		Shama Ahanta East			0	0	0		0	0			0			0		0	0	0		0	0		0		2	0	0		0	0	0	0	0		0	0		0	0		0		2
		Wasa Amenfi East			0	0	0		0	0			0			0		0	0	1		0	0		0		0	0	0		0	0	0	0	0		0	1		0	0		4		6
		Wasa Amenfi West			0	0	0		0	3			0			0		0	0	1		0	0		0		0	0	0		0	0	0	0	0		0	2		0	0		1		7
	Mar-2014				2014-03-01	2014-03-02	2014-03-03		2014-03-04	2014-03-05			2014-03-06			2014-03-07		2014-03-08	2014-03-09	2014-03-10		2014-03-11	2014-03-12		2014-03-13		2014-03-14	2014-03-15	2014-03-16		2014-03-17	2014-03-18	2014-03-19	2014-03-20	2014-03-21		2014-03-23	2014-03-25		2014-03-26	2014-03-28		2014-03-30		Monthly Total
	Western	Wassa West			0	0	0		0	3			0			0		0	0	0		0	0		0		1	0	0		0	0	0	0	1		0	6		2	0		5		18
		Western Total			0	0	5		0	21			0			0		2	0	3		1	5		0		8	0	0		0	0	0	0	1		3	10		3	0		28		90
	Provincial Total				47	149	246		25	159			4			31		36	76	55		10	63		5		87	2	29		2	6	1	5	31		16	54		15	2		118		1274
	Apr-2014				2014-04-01	2014-04-02	2014-04-03		2014-04-04	2014-04-05			2014-04-06			2014-04-07		2014-04-08	2014-04-10	2014-04-11		2014-04-12	2014-04-13		2014-04-14		2014-04-15	2014-04-16	2014-04-17		2014-04-18	2014-04-19	2014-04-20	2014-04-22	2014-04-24		2014-04-26	2014-04-29		Monthly Total
	Ashanti	Adansi North			1	0	0		0	0			0			0		0	0	0		0	0		0		0	0	0		0	0	0	0	0		0	0		1
		Adansi South			0	0	0		0	0			0			0		1	0	0		0	0		0		0	0	0		0	0	0	1	0		0	0		2
		Ahafo Ano South			3	0	0		0	0			3			0		5	0	0		0	0		0		0	0	0		0	0	1	0	0		0	0		12
		Amansie Central			1	0	0		0	0			1			0		0	0	0		0	0		0		0	0	0		0	0	0	0	0		0	0		2
		Amansie East			2	0	0		1	0			0			0		5	0	0		0	0		0		1	0	0		0	0	0	0	0		0	0		9
		Amansie West			2	1	0		0	0			0			0		0	0	1		0	0		0		0	0	0		0	0	0	0	0		0	0		4
		Asante Akim North			0	0	0		1	0			0			0		0	0	0		0	0		0		0	0	0		0	0	0	2	0		0	0		3
		Asante Akim South			0	0	0		0	0			0			0		1	0	0		0	0		0		0	0	0		0	0	0	0	0		0	0		1
		Atwima			1	0	0		1	0			0			0		0	0	0		0	0		0		0	0	0		0	0	0	0	0		0	0		2
		Atwima Mponua			1	0	0		3	0			4			0		2	0	0		0	0		0		0	0	1		0	0	0	0	0		0	0		11
		Kwabre			3	0	0		0	0			0			0		0	0	0		0	0		0		0	0	0		0	0	0	1	0		0	0		4
		Offinso			0	4	0		0	0			2			0		0	0	0		0	0		0		0	0	0		0	0	0	0	0		0	0		6
		Sekyere East			0	0	0		6	0			1			0		0	0	0		0	0		0		0	0	0		0	0	0	0	0		0	0		7
		Sekyere West			0	1	0		0	0			0			0		1	0	0		0	0		0		0	0	0		0	0	0	0	0		0	0		2
		Ashanti Total			14	6	0		12	0			11			0		15	0	1		0	0		0		1	0	1		0	0	1	4	0		0	0		66
	Brong Ahafo	Asunafo North			3	0	0		0	0			0			0		0	0	0		0	0		0		0	0	0		0	0	0	0	0		0	0		3
		Asunafo South			1	0	0		0	0			0			0		0	0	0		0	0		0		0	0	0		0	0	0	0	0		0	0		1
		Asutifi			3	0	0		1	0			0			0		0	0	0		0	0		0		0	0	0		0	0	0	0	0		0	0		4
		Berekum			0	1	0		0	0			0			0		1	0	0		0	0		0		2	0	0		0	0	0	0	0		0	0		4
	Apr-2014				2014-04-01	2014-04-02	2014-04-03		2014-04-04	2014-04-05			2014-04-06			2014-04-07		2014-04-08	2014-04-10	2014-04-11		2014-04-12	2014-04-13		2014-04-14		2014-04-15	2014-04-16	2014-04-17		2014-04-18	2014-04-19	2014-04-20	2014-04-22	2014-04-24		2014-04-26	2014-04-29		Monthly Total
	Brong Ahafo	Dormaa			0	0	0		1	0			3			0		0	0	0		0	0		0		6	0	0		0	0	0	0	0		0	0		10
		Jaman South			0	0	0		0	0			0			0		0	0	0		0	0		0		1	0	0		0	0	0	0	0		0	0		1
		Kintampo South			2	0	0		0	0			0			0		0	0	0		0	0		0		2	0	0		0	0	0	0	0		0	0		4
		Nkoranza			0	0	0		0	0			0			0		0	0	0		0	0		0		1	0	0		0	0	0	0	0		0	0		1
		Sene			0	1	0		1	0			0			0		0	0	0		0	0		0		0	0	0		0	0	0	0	0		0	0		2
		Sunyani			0	0	0		0	0			0			0		0	0	0		1	0		0		9	0	0		0	0	0	0	0		0	0		10
		Tain			0	0	0		0	0			1			0		1	0	0		2	0		0		20	0	0		0	0	0	0	0		0	0		24
		Tano South			2	1	0		0	0			0			0		0	0	0		0	0		0		0	0	0		0	0	0	0	0		0	0		3
		Brong Ahafo Total			11	3	0		3	0			4			0		2	0	0		3	0		0		41	0	0		0	0	0	0	0		0	0		67
	Central	Abura-Asebu-Kwamankese			0	0	0		0	0			0			0		0	0	0		0	0		0		0	0	0		0	0	0	0	0		2	0		2
		Asikuma Odoben			0	0	0		0	0			0			0		0	0	0		0	0		0		0	0	1		0	0	0	0	0		0	0		1
		Assin North			0	0	0		0	0			0			0		1	0	0		0	0		0		0	0	3		0	0	0	0	0		0	0		4
		Assin South			1	0	0		0	0			1			0		0	0	0		0	0		0		0	0	0		0	0	0	0	0		0	0		2
		Awutu Efutu Senya			0	0	0		0	0			0			0		2	0	0		0	0		0		1	0	2		0	2	0	0	0		3	0		10
		Cape Coast			0	0	0		0	0			0			0		1	0	0		0	0		0		0	0	0		0	0	0	0	0		0	0		1
		Gomoa			0	0	0		0	0			0			0		3	0	0		0	0		0		1	0	0		0	2	0	0	0		3	0		9
		Komenda-Edina-Eguafo-			0	0	0		0	0			0			0		2	0	0		0	0		0		1	0	0		0	0	0	0	0		0	0		3
		Lower Denkyira			0	0	0		0	0			0			0		0	0	0		0	0		0		0	0	2		0	0	0	0	0		0	0		2
		Mfantsiman			0	0	0		0	0			0			0		1	0	0		0	0		0		0	0	4		0	0	0	0	0		1	0		6
	Apr-2014				2014-04-01	2014-04-02	2014-04-03		2014-04-04	2014-04-05			2014-04-06			2014-04-07		2014-04-08	2014-04-10	2014-04-11		2014-04-12	2014-04-13		2014-04-14		2014-04-15	2014-04-16	2014-04-17		2014-04-18	2014-04-19	2014-04-20	2014-04-22	2014-04-24		2014-04-26	2014-04-29		Monthly Total
	Central	Upper Denkyira			1	0	0		0	0			1			0		3	0	0		0	0		0		0	0	0		0	0	0	0	0		0	0		5
		Central Total			2	0	0		0	0			2			0		13	0	0		0	0		0		3	0	12		0	4	0	0	0		9	0		45
	Eastern	Afram Plains			0	0	0		3	0			1			0		0	0	0		0	0		0		0	0	0		0	0	0	0	0		0	0		4
		Akwapim North			0	0	0		0	0			0			0		0	0	0		0	0		0		0	0	1		0	0	0	0	0		0	0		1
		Akwapim South			0	0	0		0	0			0			0		0	0	0		0	0		0		0	0	1		0	0	0	0	0		0	0		1
		Asuogyaman			0	0	0		0	0			0			0		1	0	0		0	0		0		0	0	4		0	0	0	0	0		0	0		5
		Atiwa			1	0	0		0	0			0			0		1	0	0		0	0		0		0	0	1		0	0	0	0	0		0	0		3
		Birim North			0	0	0		1	0			0			0		2	0	0		0	0		0		0	0	1		0	0	0	0	0		0	0		4
		Birim South			0	0	0		0	0			0			0		1	0	0		0	0		0		0	0	1		0	0	0	0	0		0	0		2
		Kwabibirem			1	1	0		1	0			0			0		1	0	0		0	0		0		0	0	2		0	0	0	0	0		0	0		6
		Kwahu South			0	0	0		0	0			2			0		0	0	0		0	0		0		0	0	0		0	0	0	0	0		0	0		2
		Kwahu West			0	0	0		1	0			0			0		1	0	0		0	0		0		0	0	0		0	0	0	0	0		0	0		2
		Manya Krobo			0	0	0		0	0			0			0		4	0	0		0	0		0		0	0	1		0	0	0	0	0		0	0		5
		Suhum Kraboa			0	0	0		0	0			0			0		0	0	0		0	0		0		0	0	0		0	0	0	0	0		1	0		1
		Yilo Krobo			0	0	0		0	0			0			0		1	0	0		0	0		0		0	0	0		0	0	0	0	0		0	0		1
		Eastern Total			2	1	0		6	0			3			0		12	0	0		0	0		0		0	0	12		0	0	0	0	0		1	0		37
	Greater Accra	Accra			0	0	0		0	0			0			0		0	0	0		2	0		0		0	0	0		0	0	0	0	0		0	0		2
		Dangbe East			0	0	0		0	0			0			0		0	0	0		1	0		0		0	0	0		0	0	0	0	0		0	0		1
		Greater Accra Total			0	0	0		0	0			0			0		0	0	0		3	0		0		0	0	0		0	0	0	0	0		0	0		3
	Apr-2014				2014-04-01	2014-04-02	2014-04-03		2014-04-04	2014-04-05			2014-04-06			2014-04-07		2014-04-08	2014-04-10	2014-04-11		2014-04-12	2014-04-13		2014-04-14		2014-04-15	2014-04-16	2014-04-17		2014-04-18	2014-04-19	2014-04-20	2014-04-22	2014-04-24		2014-04-26	2014-04-29		Monthly Total
	Northern	East Gonja			0	1	0		1	0			1			0		0	0	0		0	0		0		3	0	0		0	0	0	0	0		0	0		6
		Nanumba North			0	0	0		0	0			1			0		0	0	0		0	0		0		0	0	0		0	0	0	0	0		0	0		1
		Nanumba South			0	0	0		0	0			0			0		0	0	0		0	0		0		1	0	0		0	0	0	0	0		0	0		1
		Saboba Chereponi			0	0	1		2	0			0			0		0	0	0		0	0		0		0	0	0		2	0	0	0	0		0	0		5
		Savelugu Nanton			0	0	0		0	0			0			0		0	0	0		0	0		0		0	0	0		0	0	0	0	1		0	0		1
		Sawa-Tuna-Kalba			0	0	0		0	0			0			0		0	0	0		0	0		0		0	0	0		0	0	1	0	0		0	0		1
		Tolon-Kumbungu			0	0	0		0	0			0			0		0	0	0		0	2		0		0	0	0		0	0	0	0	0		0	0		2
		Zabzugu Tatale			0	0	0		3	0			0			0		0	0	0		0	0		0		0	0	0		0	0	0	0	0		0	0		3
		Northern Total			0	1	1		6	0			2			0		0	0	0		0	2		0		4	0	0		2	0	1	0	1		0	0		20
	Volta	Adaklu Anyigbe			0	0	0		1	0			0			0		3	1	0		0	0		0		0	0	2		0	0	0	0	0		0	0		7
		Akatsi			0	0	0		0	0			0			0		1	0	0		0	0		0		0	0	1		0	0	0	0	0		0	0		2
		Hohoe			0	0	0		0	0			0			0		0	0	0		0	0		0		0	0	0		0	0	1	0	0		0	1		2
		Jasikan			0	1	0		0	0			0			0		0	0	0		0	0		1		0	0	0		0	3	0	0	0		0	0		5
		Kadjebi			0	0	0		0	0			0			0		0	0	0		0	0		0		0	0	1		0	0	0	0	0		0	0		1
		Keta			0	0	0		0	2			0			0		0	0	0		0	0		0		0	0	1		0	0	1	0	0		0	0		4
		Ketu			0	0	0		0	0			0			0		0	0	0		0	0		0		0	0	1		0	0	0	0	0		0	0		1
		Kpandu			0	0	0		0	0			0			0		1	0	0		0	0		0		0	0	0		0	0	0	0	0		0	0		1
		Krachi			0	0	0		0	0			1			0		0	0	0		0	0		0		0	0	0		0	0	0	0	0		0	0		1
		Krachi East			0	0	0		1	0			0			0		0	0	0		0	0		0		2	0	0		0	0	0	0	0		0	0		3
		Nkwanta			3	0	0		0	0			0			0		0	0	0		0	0		0		0	0	4		0	0	0	0	0		0	0		7
	Apr-2014				2014-04-01	2014-04-02	2014-04-03		2014-04-04	2014-04-05			2014-04-06			2014-04-07		2014-04-08	2014-04-10	2014-04-11		2014-04-12	2014-04-13		2014-04-14		2014-04-15	2014-04-16	2014-04-17		2014-04-18	2014-04-19	2014-04-20	2014-04-22	2014-04-24		2014-04-26	2014-04-29		Monthly Total
	Volta	South Dayi			0	0	0		0	0			0			0		1	0	0		0	0		0		0	0	0		0	0	0	0	0		0	0		1
		South Tongu			0	0	0		0	0			0			0		1	0	0		0	0		0		0	0	0		0	0	0	0	0		0	0		1
		Volta Total			3	1	0		2	2			1			0		7	1	0		0	0		1		2	0	10		0	3	2	0	0		0	1		36
	Western	Ahanta West			0	0	0		0	0			0			0		2	0	0		0	0		0		0	0	1		0	0	0	0	0		0	0		3
		Aowin-Suaman			0	0	0		0	0			1			0		0	0	0		0	0		0		0	0	0		0	0	0	0	0		0	0		1
		Bia			0	0	0		0	0			0			0		0	0	0		0	0		0		3	0	0		0	0	0	0	0		0	0		3
		Bibiani Anhwiaso			0	0	0		0	0			1			0		3	0	0		0	0		0		0	0	5		0	0	0	0	0		0	0		9
		Jomoro			0	0	0		1	0			2			0		8	0	0		0	0		0		3	0	0		0	0	0	0	0		1	0		15
		Juabeso			1	0	0		1	0			4			0		2	0	0		0	0		0		1	0	0		0	0	0	0	0		0	0		9
		Mpohor Wassa East			1	3	0		2	0			1			1		0	0	0		0	0		0		0	2	4		1	0	1	1	0		2	0		19
		Nzema East			0	0	0		0	0			2			0		9	9	0		0	0		0		0	0	5		0	0	0	0	0		4	0		29
		Sefwi Wiawso			0	0	0		1	0			1			0		0	0	0		0	0		0		1	0	0		0	0	0	2	0		0	0		5
		Shama Ahanta East			0	0	0		0	0			1			0		0	0	0		0	0		0		2	0	0		0	0	0	0	0		2	0		5
		Wasa Amenfi East			1	0	0		0	0			3			0		5	0	0		0	0		0		0	0	0		0	0	0	0	0		0	0		9
		Wasa Amenfi West			3	0	0		1	0			11			0		3	0	0		0	0		0		0	0	2		1	1	0	0	0		0	0		22
		Wassa West			4	0	0		0	0			3			0		0	0	0		0	0		0		1	0	1		0	0	0	0	0		0	0		9
		Western Total			10	3	0		6	0			30			1		32	9	0		0	0		0		11	2	18		2	1	1	3	0		9	0		138
	Provincial Total				42	15	1		35	2			53			1		81	10	1		6	2		1		62	2	53		4	8	5	7	1		19	1		412
	May-2014				2014-05-03	2014-05-05	2014-05-10		2014-05-12	2014-05-17			2014-05-18			2014-05-19		2014-05-24	2014-05-26	2014-05-31		Monthly Total
	Ashanti	Asante Akim North			0	0	1		0	0			0			0		0	0	0		1
		Bosomtwe-Kwanwoma			0	0	0		0	0			0			0		0	1	0		1
		Sekyere West			0	0	1		0	0			0			0		0	0	0		1
		Ashanti Total			0	0	2		0	0			0			0		0	1	0		3
	Brong Ahafo	Asunafo South			0	0	0		0	0			0			0		1	0	0		1
		Sene			0	0	0		0	0			0			0		0	1	0		1
		Sunyani			0	0	1		0	0			0			0		0	0	0		1
		Tain			0	0	0		0	0			0			1		0	0	0		1
		Brong Ahafo Total			0	0	1		0	0			0			1		1	1	0		4
	Central	Asikuma Odoben			0	0	0		0	0			0			0		1	0	0		1
		Gomoa			0	0	2		1	0			0			0		1	0	0		4
		Mfantsiman			2	0	0		0	0			0			0		0	0	0		2
		Central Total			2	0	2		1	0			0			0		2	0	0		7
	Eastern	Afram Plains			1	0	0		0	0			0			0		0	0	0		1
		Manya Krobo			1	0	1		0	0			0			0		0	0	0		2
		Eastern Total			2	0	1		0	0			0			0		0	0	0		3
	Greater Accra	Dangbe East			0	0	0		0	0			0			0		1	0	0		1
		Tema			0	0	0		0	0			0			1		0	0	0		1
		Greater Accra Total			0	0	0		0	0			0			1		1	0	0		2
	May-2014				2014-05-03	2014-05-05	2014-05-10		2014-05-12	2014-05-17			2014-05-18			2014-05-19		2014-05-24	2014-05-26	2014-05-31		Monthly Total
	Northern	Tolon-Kumbungu			0	0	0		0	0			1			0		0	0	0		1
		Northern Total			0	0	0		0	0			1			0		0	0	0		1
	Volta	Adaklu Anyigbe			0	0	3		0	1			0			0		0	0	0		4
		Ketu			1	0	0		0	0			0			0		0	0	0		1
		North Tongu			0	0	0		0	0			0			0		0	0	1		1
		Volta Total			1	0	3		0	1			0			0		0	0	1		6
	Western	Jomoro			0	0	0		0	0			0			0		1	0	0		1
		Nzema East			0	2	0		0	0			0			0		0	0	0		2
		Western Total			0	2	0		0	0			0			0		1	0	0		3
	Provincial Total				5	2	9		1	1			1			2		5	2	1		29
	Jun-2014				2014-06-09	2014-06-25	2014-06-30		Monthly Total
	Ashanti	Atwima Mponua			1	0	0		1
		Ashanti Total			1	0	0		1
	Brong Ahafo	Sene			0	1	0		1
		Brong Ahafo Total			0	1	0		1
	Volta	Ho			0	0	1		1
		Hohoe			0	1	0		1
		Volta Total			0	1	1		2
	Provincial Total				1	2	1		4
	Jul-2014				2014-07-15	Monthly Total
	Volta	Ho			1	1
		Jasikan			1	1
		Volta Total			2	2
	Provincial Total				2	2
	Aug-2014				2014-08-18	2014-08-21	2014-08-28		2014-08-29	Monthly Total
	Brong Ahafo	Jaman South			0	1	0		0	1
		Kintampo South			0	1	0		0	1
		Nkoranza			0	0	1		2	3
		Tain			0	4	0		0	4
		Brong Ahafo Total			0	6	1		2	9
	Eastern	Manya Krobo			0	1	0		0	1
		Eastern Total			0	1	0		0	1
	Greater Accra	Dangbe East			1	0	0		0	1
		Greater Accra Total			1	0	0		0	1
	Provincial Total				1	7	1		2	11
	Sep-2014				2014-09-02	2014-09-04	2014-09-06		2014-09-13	2014-09-15			2014-09-20			2014-09-22		2014-09-29	Monthly Total
	Brong Ahafo	Tain			0	0	0		0	1			0			0		0	1
		Brong Ahafo Total			0	0	0		0	1			0			0		0	1
	Central	Komenda-Edina-Eguafo-			0	0	0		0	0			0			1		0	1
		Central Total			0	0	0		0	0			0			1		0	1
	Eastern	Asuogyaman			0	0	0		0	0			1			0		0	1
		Eastern Total			0	0	0		0	0			1			0		0	1
	Northern	Central Gonja			0	0	0		0	1			0			0		0	1
		Northern Total			0	0	0		0	1			0			0		0	1
	Upper East	Bolgatanga			0	0	0		0	0			0			0		1	1
		Bongo			0	1	0		0	0			0			0		0	1
		Upper East Total			0	1	0		0	0			0			0		1	2
	Upper West	Wa			0	0	0		1	0			0			0		0	1
		Upper West Total			0	0	0		1	0			0			0		0	1
	Volta	Jasikan			1	0	0		0	0			0			0		0	1
		Keta			0	0	1		0	0			0			0		0	1
		Ketu			0	0	0		0	1			0			0		0	1
		Krachi			0	0	0		0	0			1			0		0	1
		Volta Total			1	0	1		0	1			1			0		0	4
	Sep-2014				2014-09-02	2014-09-04	2014-09-06		2014-09-13	2014-09-15			2014-09-20			2014-09-22		2014-09-29	Monthly Total
	Western	Jomoro			0	0	0		0	0			1			0		0	1
		Western Total			0	0	0		0	0			1			0		0	1
	Provincial Total				1	1	1		1	3			3			1		1	12
	Oct-2014				2014-10-06	2014-10-08	2014-10-09		2014-10-13	2014-10-15			2014-10-18			2014-10-19		2014-10-20	2014-10-22	2014-10-24		2014-10-26	2014-10-27		2014-10-29		2014-10-31	Monthly Total
	Brong Ahafo	Sene			0	0	0		0	0			0			0		0	0	0		0	0		1		0	1
		Brong Ahafo Total			0	0	0		0	0			0			0		0	0	0		0	0		1		0	1
	Central	Mfantsiman			0	1	0		0	0			0			0		0	0	0		0	0		0		0	1
		Central Total			0	1	0		0	0			0			0		0	0	0		0	0		0		0	1
	Eastern	Kwahu South			1	0	0		0	0			0			0		0	0	0		0	0		0		0	1
		New Juaben			0	0	0		0	0			0			1		0	0	0		0	0		0		0	1
		Eastern Total			1	0	0		0	0			0			1		0	0	0		0	0		0		0	2
	Northern	Bunkpurugu Yunyoo			0	0	0		0	0			0			0		0	0	0		0	0		1		0	1
		Central Gonja			0	0	0		0	0			0			0		0	1	0		0	0		0		2	3
		East Gonja			0	0	0		0	0			0			0		0	0	0		1	0		0		0	1
		Gushiegu			0	0	0		0	0			0			0		0	0	0		0	0		0		1	1
		Nanumba South			0	0	0		0	0			0			1		0	0	1		0	0		0		0	2
		Saboba Chereponi			0	0	0		0	0			0			0		0	0	0		0	0		0		2	2
		Savelugu Nanton			0	1	0		0	0			0			0		0	0	0		0	0		0		0	1
		Tamale			0	0	1		0	0			0			0		0	0	0		0	0		0		0	1
		West Mamprusi			0	0	0		0	0			0			0		0	0	0		0	0		2		4	6
		Yendi			0	0	0		1	0			0			0		0	0	0		0	0		1		0	2
		Northern Total			0	1	1		1	0			0			1		0	1	1		1	0		4		9	20
	Oct-2014				2014-10-06	2014-10-08	2014-10-09		2014-10-13	2014-10-15			2014-10-18			2014-10-19		2014-10-20	2014-10-22	2014-10-24		2014-10-26	2014-10-27		2014-10-29		2014-10-31	Monthly Total
	Upper East	Builsa			0	0	0		0	0			0			0		2	2	1		0	0		9		7	21
		Kassena Nankana			0	0	0		0	0			0			0		0	0	1		0	0		0		0	1
		Talensi Nabdam			0	0	0		0	0			0			0		0	0	1		0	0		1		0	2
		Upper East Total			0	0	0		0	0			0			0		2	2	3		0	0		10		7	24
	Upper West	Jirapa Lambussie			0	0	0		0	0			0			0		0	0	0		0	1		0		3	4
		Lawra			0	0	0		0	0			0			0		0	0	0		0	0		4		3	7
		Wa			0	0	0		0	1			1			0		0	0	0		0	0		0		0	2
		Upper West Total			0	0	0		0	1			1			0		0	0	0		0	1		4		6	13
	Volta	Adaklu Anyigbe			0	2	0		0	0			0			0		0	0	0		0	0		0		0	2
		Hohoe			1	0	0		0	0			0			0		0	0	0		0	0		0		1	2
		Nkwanta			0	0	0		0	0			0			0		0	1	0		0	0		0		0	1
		Volta Total			1	2	0		0	0			0			0		0	1	0		0	0		0		1	5
	Western	Ahanta West			0	0	0		0	0			0			0		0	0	0		0	0		1		0	1
		Wassa West			0	0	0		0	0			0			0		0	0	0		0	0		0		1	1
		Western Total			0	0	0		0	0			0			0		0	0	0		0	0		1		1	2
	Provincial Total				2	4	1		1	1			1			2		2	4	4		1	1		20		24	68
	Nov-2014				2014-11-02	2014-11-03	2014-11-06		2014-11-07	2014-11-08			2014-11-09			2014-11-10		2014-11-11	2014-11-12	2014-11-13		2014-11-14	2014-11-15		2014-11-16		2014-11-17	2014-11-18	2014-11-19		2014-11-20	2014-11-21	2014-11-22	2014-11-23	2014-11-24		2014-11-25	2014-11-26		2014-11-27	2014-11-28		2014-11-29		2014-11-30	Monthly Total
	Ashanti	Asante Akim North			0	0	0		1	0			0			0		1	0	0		0	0		0		0	0	0		0	0	0	0	0		0	0		0	0		0		2	4
		Offinso			1	0	0		0	0			0			0		0	0	0		0	0		0		0	0	0		0	0	0	0	0		0	0		0	0		0		0	1
		Sekyere West			0	0	0		0	0			0			0		0	0	0		0	0		0		0	0	0		0	0	0	0	0		1	0		0	0		0		0	1
		Ashanti Total			1	0	0		1	0			0			0		1	0	0		0	0		0		0	0	0		0	0	0	0	0		1	0		0	0		0		2	6
	Brong Ahafo	Atebubu-Amantin			0	0	0		1	0			0			0		0	0	0		0	0		0		0	0	0		0	0	0	0	0		0	0		0	0		1		0	2
		Jaman North			0	0	0		0	0			0			0		0	0	0		0	0		0		0	1	0		0	0	0	0	0		0	0		0	0		0		0	1
		Kintampo North			0	0	0		0	0			0			0		1	0	0		0	0		0		0	2	0		2	1	1	12	0		11	3		1	0		2		7	43
		Kintampo South			1	0	0		0	0			0			0		0	0	0		0	0		0		0	0	0		0	0	0	1	0		0	0		0	0		0		1	3
		Nkoranza			0	0	0		0	0			1			0		0	0	0		0	0		0		0	0	0		0	0	0	0	0		2	0		0	0		0		0	3
		Pru			1	0	0		0	0			1			0		0	0	0		1	0		2		0	0	0		0	0	1	1	0		9	0		1	0		0		10	27
		Sene			0	0	0		2	0			1			0		0	0	0		0	0		0		0	2	0		0	1	0	2	0		4	0		0	0		5		1	18
		Techiman			0	0	0		0	0			1			0		0	0	0		0	0		0		0	0	0		0	0	0	0	0		0	0		0	0		0		0	1
		Brong Ahafo Total			2	0	0		3	0			4			0		1	0	0		1	0		2		0	5	0		2	2	2	16	0		26	3		2	0		8		19	98
	Central	Awutu Efutu Senya			0	0	0		0	0			0			0		0	0	0		0	0		0		0	0	0		0	0	0	0	0		0	0		0	0		0		1	1
		Central Total			0	0	0		0	0			0			0		0	0	0		0	0		0		0	0	0		0	0	0	0	0		0	0		0	0		0		1	1
	Eastern	Afram Plains			0	0	0		0	0			0			0		0	0	0		0	0		0		0	0	0		0	0	0	0	0		0	0		0	1		0		2	3
		Asuogyaman			0	0	0		0	0			0			0		1	0	0		0	0		0		0	0	0		0	0	0	0	0		0	0		0	0		0		0	1
		Fanteakwa			0	0	0		0	0			0			0		0	0	0		0	0		0		0	0	0		0	0	0	0	0		1	0		0	0		0		0	1
	Nov-2014				2014-11-02	2014-11-03	2014-11-06		2014-11-07	2014-11-08			2014-11-09			2014-11-10		2014-11-11	2014-11-12	2014-11-13		2014-11-14	2014-11-15		2014-11-16		2014-11-17	2014-11-18	2014-11-19		2014-11-20	2014-11-21	2014-11-22	2014-11-23	2014-11-24		2014-11-25	2014-11-26		2014-11-27	2014-11-28		2014-11-29		2014-11-30	Monthly Total
	Eastern	Kwahu South			0	0	0		0	0			0			0		0	0	0		0	0		1		0	0	0		0	0	0	0	0		0	0		0	0		0		0	1
		Eastern Total			0	0	0		0	0			0			0		1	0	0		0	0		1		0	0	0		0	0	0	0	0		1	0		0	1		0		2	6
	Greater Accra	Dangbe East			0	0	0		0	0			0			0		0	0	0		0	0		0		0	0	0		0	2	0	0	0		0	0		0	0		0		0	2
		Greater Accra Total			0	0	0		0	0			0			0		0	0	0		0	0		0		0	0	0		0	2	0	0	0		0	0		0	0		0		0	2
	Northern	Bole			0	0	0		0	0			0			0		0	0	0		0	0		0		0	0	0		0	0	0	0	0		3	0		0	0		0		4	7
		Bunkpurugu Yunyoo			0	0	0		2	0			2			0		0	0	0		2	0		3		0	0	0		0	0	0	4	2		12	0		1	3		0		0	31
		Central Gonja			2	0	0		6	0			10			1		6	0	2		6	2		13		0	6	2		12	4	15	47	3		47	2		14	4		20		37	261
		East Gonja			2	0	0		0	0			1			0		5	0	0		2	0		7		0	6	0		5	3	11	24	4		54	0		6	7		25		37	199
		East Mamprusi			0	0	0		1	0			0			0		0	0	0		0	0		0		0	0	0		0	1	0	2	3		10	0		0	3		3		1	24
		Gushiegu			0	0	0		7	0			19			0		1	0	2		3	0		10		0	6	0		6	0	11	10	5		11	0		5	4		0		1	101
		Karaga			2	0	0		0	0			1			0		0	0	4		0	0		8		0	4	0		1	0	6	8	0		22	0		5	2		5		3	71
		Nanumba North			2	0	0		0	0			1			0		0	0	0		0	0		0		0	0	0		0	0	3	7	2		5	0		0	1		0		4	25
		Nanumba South			1	0	0		0	0			1			0		0	0	1		0	0		2		0	1	0		2	0	0	4	0		3	0		0	0		0		2	17
		Saboba Chereponi			3	0	0		9	0			12			1		2	0	7		5	1		13		0	5	0		3	2	5	10	9		11	0		5	4		10		2	119
		Savelugu Nanton			0	0	0		0	0			0			0		0	0	3		0	0		0		3	2	0		0	0	0	1	0		5	0		1	0		3		1	19
		Sawa-Tuna-Kalba			0	0	0		0	0			0			0		0	0	0		0	0		1		0	1	0		0	2	0	5	0		24	0		6	0		0		1	40
		Tolon-Kumbungu			0	0	0		3	0			8			0		0	0	18		4	0		10		0	6	0		4	0	19	13	0		16	0		4	0		0		6	111
		West Gonja			0	0	0		0	0			3			0		1	0	3		0	0		7		0	7	0		6	4	3	51	0		53	3		9	10		16		22	198
		West Mamprusi			6	2	9		14	3			49			17		18	0	19		8	6		40		2	5	8		1	9	25	37	6		77	1		18	10		10		23	423
		Yendi			0	0	0		0	0			4			0		0	0	3		2	0		5		0	8	0		11	3	19	12	4		30	0		4	7		11		12	135
	Nov-2014				2014-11-02	2014-11-03	2014-11-06		2014-11-07	2014-11-08			2014-11-09			2014-11-10		2014-11-11	2014-11-12	2014-11-13		2014-11-14	2014-11-15		2014-11-16		2014-11-17	2014-11-18	2014-11-19		2014-11-20	2014-11-21	2014-11-22	2014-11-23	2014-11-24		2014-11-25	2014-11-26		2014-11-27	2014-11-28		2014-11-29		2014-11-30	Monthly Total
	Northern	Zabzugu Tatale			1	0	0		0	0			4			0		0	0	0		0	0		1		0	1	0		1	0	0	5	0		3	0		0	0		0		3	19
		Northern Total			19	2	9		42	3			115			19		33	0	62		32	9		120		5	58	10		52	28	117	240	38		386	6		78	55		103		159	1800
	Upper East	Bawku Municipal			0	0	0		0	0			0			0		0	0	0		0	0		0		1	0	0		0	0	0	1	0		2	0		0	0		0		1	5
		Bawku West			0	0	0		5	0			4			0		4	1	5		0	1		8		0	2	0		0	0	0	5	4		11	1		7	0		3		0	61
		Bolgatanga			2	0	0		11	0			3			0		0	0	5		0	0		0		0	1	0		0	0	2	13	0		3	0		0	0		1		0	41
		Bongo			0	0	0		0	0			0			0		0	0	0		2	0		2		0	0	0		0	0	0	1	0		0	0		0	0		0		5	10
		Builsa			6	0	0		22	1			13			8		12	0	8		12	3		30		0	5	6		1	1	5	7	0		19	0		2	1		1		13	176
		Garu Tempane			0	0	0		4	0			2			0		0	1	0		0	0		2		1	3	1		1	0	0	1	0		5	0		1	0		0		0	22
		Kassena Nankana			2	0	0		17	0			9			5		0	0	9		5	7		28		3	7	1		2	3	12	9	0		21	4		10	0		6		8	168
		Talensi Nabdam			0	0	0		10	0			5			0		5	0	12		2	1		5		0	0	0		1	2	5	11	0		8	0		2	2		1		4	76
		Upper East Total			10	0	0		69	1			36			13		21	2	39		21	12		75		5	18	8		5	6	24	48	4		69	5		22	3		12		31	559
	Upper West	Jirapa Lambussie			0	1	0		5	1			11			3		8	0	4		5	0		9		0	0	0		0	0	0	17	0		8	0		5	1		0		3	81
		Lawra			3	0	0		3	0			12			3		7	0	0		1	0		4		0	1	0		0	1	1	3	0		2	0		0	0		0		4	45
		Nadowli			0	0	0		8	0			11			0		2	0	1		2	0		11		0	8	3		0	1	3	51	0		58	4		6	3		0		13	185
		Sissala East			0	0	0		5	0			17			0		8	0	3		6	0		20		0	16	5		1	11	20	32	0		70	4		20	2		0		12	252
		Sissala West			0	0	0		7	0			18			1		11	0	2		4	3		8		0	8	4		0	2	7	18	0		27	3		5	3		2		19	152
		Wa			0	0	0		3	0			4			0		2	0	0		1	0		0		0	0	0		0	0	0	6	0		14	1		1	0		0		4	36
		Wa East			0	0	1		3	0			3			2		2	0	8		3	0		16		0	14	2		0	0	11	33	0		22	1		12	1		7		10	151
		Wa West			0	0	0		0	0			0			0		1	0	0		4	0		1		0	0	1		0	1	0	8	0		13	1		4	0		1		4	39
		Upper West Total			3	1	1		34	1			76			9		41	0	18		26	3		69		0	47	15		1	16	42	168	0		214	14		53	10		10		69	941
	Nov-2014				2014-11-02	2014-11-03	2014-11-06		2014-11-07	2014-11-08			2014-11-09			2014-11-10		2014-11-11	2014-11-12	2014-11-13		2014-11-14	2014-11-15		2014-11-16		2014-11-17	2014-11-18	2014-11-19		2014-11-20	2014-11-21	2014-11-22	2014-11-23	2014-11-24		2014-11-25	2014-11-26		2014-11-27	2014-11-28		2014-11-29		2014-11-30	Monthly Total
	Volta	Hohoe			0	0	0		0	0			0			0		0	0	0		0	0		0		0	0	0		0	0	0	0	0		0	0		1	0		0		1	2
		Krachi			0	0	0		0	0			0			0		2	0	0		0	0		1		0	1	0		0	0	0	1	0		7	0		0	0		0		0	12
		Nkwanta			1	0	0		0	0			0			0		2	0	0		0	0		1		0	0	0		0	0	0	1	0		14	0		7	0		0		3	29
		Volta Total			1	0	0		0	0			0			0		4	0	0		0	0		2		0	1	0		0	0	0	2	0		21	0		8	0		0		4	43
	Western	Jomoro			0	0	0		0	0			0			0		0	0	0		0	0		0		0	0	0		0	0	0	0	0		0	0		0	0		0		1	1
		Western Total			0	0	0		0	0			0			0		0	0	0		0	0		0		0	0	0		0	0	0	0	0		0	0		0	0		0		1	1
	Provincial Total				36	3	10		149	5			231			41		102	2	119		80	24		269		10	129	33		60	54	185	474	42		718	28		163	69		133		288	3457
	Dec-2014				2014-12-01	2014-12-02	2014-12-03		2014-12-04	2014-12-05			2014-12-06			2014-12-07		2014-12-08	2014-12-09	2014-12-10		2014-12-11	2014-12-12		2014-12-13		2014-12-14	2014-12-15	2014-12-16		2014-12-17	2014-12-18	2014-12-19	2014-12-20	2014-12-21		2014-12-22	2014-12-23		2014-12-24	2014-12-25		2014-12-26		2014-12-27	2014-12-28		2014-12-29
	Ashanti	Adansi South			0	0	0		1	0			0			0		0	0	0		0	0		0		0	0	0		0	0	0	0	0		0	0		0	0		0		0	0		0
		Afigya Sekyere			0	0	0		0	0			0			0		0	0	0		0	0		0		0	0	0		0	0	0	0	0		0	0		0	0		0		0	0		2
		Amansie Central			0	0	0		0	0			0			0		0	0	0		0	0		0		0	0	0		0	0	0	0	0		0	0		0	0		0		0	0		1
		Amansie East			0	0	0		0	0			0			0		0	0	0		0	0		0		0	0	0		0	0	0	0	0		0	0		0	0		0		2	0		0
		Asante Akim North			0	0	0		0	0			0			0		0	0	0		0	0		1		0	0	0		0	0	0	4	0		0	1		3	3		0		27	3		8
		Bosomtwe-Kwanwoma			0	0	0		0	0			0			0		0	0	0		0	0		0		0	0	0		0	0	0	0	0		0	0		0	0		0		1	0		0
		Ejisu-Juabeng			0	0	0		0	0			0			0		0	0	0		0	0		0		0	0	0		0	0	0	0	0		0	0		0	0		0		1	0		0
		Ejura Sekyedumas			0	2	0		0	0			0			0		0	0	0		0	0		0		0	0	0		0	1	0	1	0		0	0		0	2		0		9	0		1
		Kumasi			0	0	0		0	0			0			0		0	0	0		0	0		0		0	0	0		0	0	0	0	0		0	0		0	0		0		2	0		0
		Kwabre			0	0	0		0	0			0			0		0	0	0		0	0		0		0	0	0		0	0	0	0	0		0	0		0	0		0		1	0		0
		Offinso			0	0	0		0	0			0			0		0	0	0		0	0		0		0	0	0		0	0	0	0	0		0	0		0	5		0		2	0		8
		Sekyere East			0	0	0		0	0			0			0		0	0	0		0	0		0		0	0	0		0	3	0	3	0		0	6		4	3		0		13	2		14
		Sekyere West			0	0	0		0	0			0			0		0	0	0		0	0		0		0	0	0		0	3	0	3	0		0	0		0	2		0		25	4		9
		Ashanti Total			0	2	0		1	0			0			0		0	0	0		0	0		1		0	0	0		0	7	0	11	0		0	7		7	15		0		83	9		43
	Brong Ahafo	Asutifi			0	0	0		0	0			0			0		0	0	0		0	0		0		0	0	0		0	0	0	0	0		0	0		0	0		0		1	0		0
		Atebubu-Amantin			0	1	0		0	0			1			0		0	0	0		1	0		8		0	0	0		0	3	0	0	9		0	3		1	3		0		29	1		15
		Berekum			0	0	0		0	0			0			0		0	0	0		0	0		0		0	0	1		0	0	0	0	1		0	0		0	0		0		1	2		0
		Dormaa			0	0	0		0	0			0			0		0	0	0		0	0		4		0	0	0		0	0	0	0	0		0	0		0	0		0		2	0		3
		Jaman North			0	0	0		0	0			0			0		0	0	0		0	0		0		0	0	2		0	0	0	0	0		0	0		0	0		0		1	0		2
	Dec-2014				2014-12-01	2014-12-02	2014-12-03		2014-12-04	2014-12-05			2014-12-06			2014-12-07		2014-12-08	2014-12-09	2014-12-10		2014-12-11	2014-12-12		2014-12-13		2014-12-14	2014-12-15	2014-12-16		2014-12-17	2014-12-18	2014-12-19	2014-12-20	2014-12-21		2014-12-22	2014-12-23		2014-12-24	2014-12-25		2014-12-26		2014-12-27	2014-12-28		2014-12-29
	Brong Ahafo	Jaman South			0	0	0		0	0			0			0		0	1	0		0	0		3		0	0	0		0	0	0	1	0		0	0		0	0		0		2	0		0
		Kintampo North			2	33	0		42	11			4			9		2	14	0		56	27		90		50	21	28		1	12	0	131	30		20	37		20	63		0		82	37		84
		Kintampo South			0	0	0		0	0			1			0		0	0	0		2	0		4		2	6	1		0	1	0	12	5		2	6		4	21		0		50	29		54
		Nkoranza			0	0	0		1	0			0			0		0	0	0		2	0		3		1	0	2		0	3	0	7	1		3	3		9	12		0		48	29		63
		Pru			5	14	0		17	2			21			2		0	14	0		16	7		65		35	11	18		4	22	0	60	20		20	33		39	69		0		85	36		128
		Sene			0	5	0		13	0			3			0		0	6	0		9	0		81		18	26	11		0	18	1	85	19		28	42		56	92		1		169	33		198
		Sunyani			0	0	0		0	0			0			0		0	0	0		0	0		0		0	0	0		0	0	0	0	0		0	0		0	0		0		1	0		0
		Tain			0	1	0		1	3			0			0		0	2	0		18	18		25		21	11	22		0	16	0	35	30		14	42		22	69		1		90	35		94
		Techiman			0	1	0		0	0			0			0		0	1	0		0	0		0		0	0	0		0	1	0	1	0		0	0		0	3		0		0	0		6
		Brong Ahafo Total			7	55	0		74	16			30			11		2	38	0		104	52		283		127	75	85		5	76	1	332	115		87	166		151	332		2		561	202		647
	Central	Gomoa			0	0	0		0	0			0			0		0	0	0		1	0		0		0	0	1		0	0	0	0	0		0	0		0	0		0		0	0		5
		Mfantsiman			0	0	0		0	0			0			0		0	0	0		0	0		0		0	0	0		0	0	0	0	0		0	0		0	0		0		0	0		1
		Central Total			0	0	0		0	0			0			0		0	0	0		1	0		0		0	0	1		0	0	0	0	0		0	0		0	0		0		0	0		6
	Eastern	Afram Plains			0	0	0		8	0			2			0		0	1	3		4	0		11		1	2	1		0	21	0	17	2		4	16		27	31		1		63	5		48
		Asuogyaman			0	0	0		0	0			1			0		0	0	0		0	0		0		0	0	0		0	0	0	0	0		0	0		0	1		0		0	0		3
		Birim North			0	0	0		0	0			0			0		0	0	0		0	0		0		0	0	0		0	0	0	0	0		0	0		0	0		0		1	0		0
		Fanteakwa			0	4	0		8	0			0			0		1	0	0		4	0		1		0	1	0		0	0	0	8	0		0	0		2	0		0		11	0		4
		Kwahu South			0	0	0		3	0			0			1		0	0	0		2	0		1		0	0	3		0	5	0	8	0		1	4		7	9		0		20	0		7
		Manya Krobo			0	0	0		0	0			0			0		0	0	0		0	0		0		0	0	0		0	0	0	0	0		4	0		0	0		0		1	0		2
		New Juaben			0	0	0		0	0			0			0		1	0	0		0	0		0		0	0	0		0	0	0	0	0		0	0		0	0		0		0	0		0
	Dec-2014				2014-12-01	2014-12-02	2014-12-03		2014-12-04	2014-12-05			2014-12-06			2014-12-07		2014-12-08	2014-12-09	2014-12-10		2014-12-11	2014-12-12		2014-12-13		2014-12-14	2014-12-15	2014-12-16		2014-12-17	2014-12-18	2014-12-19	2014-12-20	2014-12-21		2014-12-22	2014-12-23		2014-12-24	2014-12-25		2014-12-26		2014-12-27	2014-12-28		2014-12-29
	Eastern	West Akim			0	0	0		0	0			0			0		0	0	0		0	0		0		0	0	0		0	0	0	0	0		0	0		0	0		0		1	0		0
		Yilo Krobo			0	0	0		0	0			0			0		0	0	0		0	0		0		0	0	0		0	0	0	0	0		0	0		0	0		0		1	0		0
		Eastern Total			0	4	0		19	0			3			1		2	1	3		10	0		13		1	3	4		0	26	0	33	2		9	20		36	41		1		98	5		64
	Greater Accra	Dangbe East			0	0	0		7	0			1			0		0	0	0		1	0		3		0	1	0		0	0	0	0	0		0	0		0	0		0		1	0		1
		Dangbe West			0	0	0		0	0			0			0		0	0	0		0	0		0		0	0	0		0	0	0	0	0		0	0		0	0		0		0	0		0
		Greater Accra Total			0	0	0		7	0			1			0		0	0	0		1	0		3		0	1	0		0	0	0	0	0		0	0		0	0		0		1	0		1
	Northern	Bole			0	2	0		14	1			5			0		0	18	0		171	20		74		78	26	93		0	70	0	207	65		39	98		39	161		0		109	34		71
		Bunkpurugu Yunyoo			0	4	0		21	1			9			3		5	0	0		15	0		13		3	2	9		0	7	3	9	4		6	20		7	0		0		12	0		4
		Central Gonja			14	56	9		91	5			37			44		17	37	4		288	81		170		84	47	70		4	43	1	174	67		35	55		59	181		0		140	17		48
		East Gonja			17	52	1		119	15			54			44		17	53	8		123	33		174		99	50	55		4	79	0	237	51		47	104		133	214		16		239	20		221
		East Mamprusi			0	1	0		6	2			4			0		2	6	0		9	1		9		1	2	4		0	2	2	7	0		9	6		0	2		0		13	1		4
		Gushiegu			1	14	0		24	2			13			15		5	14	4		30	0		10		12	3	10		1	5	4	27	18		24	6		6	20		12		47	21		34
		Karaga			5	16	1		34	3			22			14		1	15	2		61	2		37		10	17	16		1	11	0	42	16		32	19		13	39		5		41	5		26
		Nanumba North			0	5	0		15	0			13			5		1	6	0		16	4		22		3	16	14		4	9	0	36	9		30	35		31	38		0		23	8		41
		Nanumba South			2	3	0		1	0			7			0		2	4	0		5	0		22		1	4	6		2	3	0	23	0		6	3		11	10		2		20	2		24
		Saboba Chereponi			4	8	0		24	0			16			6		7	3	6		35	16		38		13	6	7		11	10	1	39	6		18	16		9	27		4		23	0		18
		Savelugu Nanton			0	10	0		9	0			5			0		11	5	0		10	1		1		2	1	14		2	4	1	12	1		7	12		11	33		5		33	0		12
		Sawa-Tuna-Kalba			0	13	2		94	7			43			25		13	57	0		167	21		64		69	24	75		9	114	4	107	46		45	90		18	89		3		77	19		28
		Tamale			0	0	0		0	0			0			0		0	1	0		8	1		6		2	0	4		0	2	0	7	4		2	0		1	1		0		9	0		6
		Tolon-Kumbungu			2	18	0		42	6			20			5		9	19	0		30	6		29		18	20	15		1	16	4	30	10		9	27		16	41		2		39	0		21
	Dec-2014				2014-12-01	2014-12-02	2014-12-03		2014-12-04	2014-12-05			2014-12-06			2014-12-07		2014-12-08	2014-12-09	2014-12-10		2014-12-11	2014-12-12		2014-12-13		2014-12-14	2014-12-15	2014-12-16		2014-12-17	2014-12-18	2014-12-19	2014-12-20	2014-12-21		2014-12-22	2014-12-23		2014-12-24	2014-12-25		2014-12-26		2014-12-27	2014-12-28		2014-12-29
	Northern	West Gonja			2	43	52		153	46			105			91		24	143	6		463	85		192		168	101	137		39	105	11	143	111		91	116		72	137		0		110	27		72
		West Mamprusi			3	26	17		79	26			30			20		7	46	1		57	9		33		26	28	29		1	21	2	26	14		13	8		0	24		2		20	0		16
		Yendi			5	20	0		61	7			19			14		8	19	3		80	9		65		18	32	25		1	25	0	70	3		36	41		19	49		7		44	11		53
		Zabzugu Tatale			0	1	0		7	0			4			7		3	2	1		18	7		46		10	17	5		2	8	0	25	2		18	10		15	21		0		17	1		28
		Northern Total			55	292	82		794	121			406			293		132	448	35		1586	296		1005		617	396	588		82	534	33	1221	427		467	666		460	1087		58		1016	166		727
	Upper East	Bawku Municipal			0	4	0		2	1			0			2		0	3	0		1	0		0		0	0	0		0	0	0	0	0		0	0		1	0		0		0	0		0
		Bawku West			4	9	0		18	3			5			2		2	4	0		2	1		3		0	4	3		0	4	0	0	0		0	0		1	2		0		0	0		0
		Bolgatanga			0	2	3		0	0			6			1		0	1	0		0	0		0		6	0	0		0	0	0	0	0		0	0		0	0		0		0	0		0
		Bongo			0	0	0		0	2			4			5		0	2	0		0	0		3		0	1	0		0	0	0	0	0		0	0		0	1		0		0	0		0
		Builsa			0	13	0		39	5			8			12		7	14	0		21	0		3		0	2	4		0	7	0	3	3		2	2		0	4		0		3	4		4
		Garu Tempane			0	5	0		1	0			2			2		0	2	0		0	0		0		0	0	2		0	4	0	4	0		0	0		0	2		0		2	0		0
		Kassena Nankana			0	15	5		36	9			6			1		0	13	0		6	0		1		5	8	4		0	6	0	2	2		0	0		3	1		0		7	0		0
		Talensi Nabdam			0	8	3		26	8			6			9		0	11	0		10	0		4		2	2	1		0	0	0	1	1		2	3		0	3		0		4	1		0
		Upper East Total			4	56	11		122	28			37			34		9	50	0		40	1		14		13	17	14		0	21	0	10	6		4	5		5	13		0		16	5		4
	Upper West	Jirapa Lambussie			0	2	1		21	9			6			11		5	11	0		17	1		3		2	0	3		2	3	0	1	2		0	1		0	6		0		1	0		2
		Lawra			0	0	6		14	3			0			0		0	3	0		5	0		1		2	1	2		0	3	0	1	0		1	1		0	2		0		0	0		1
		Nadowli			2	22	5		59	20			7			12		3	29	0		48	12		16		9	5	16		2	16	0	4	3		2	7		2	4		0		16	0		6
		Sissala East			1	32	13		100	27			31			32		6	60	2		47	8		9		9	10	30		14	55	0	49	25		28	45		16	53		2		39	8		40
		Sissala West			0	10	0		65	13			28			32		24	41	4		64	20		28		18	23	45		12	62	8	30	6		18	26		9	25		3		28	5		13
		Wa			0	10	5		75	8			27			28		4	46	0		48	3		30		18	20	34		0	30	1	40	6		8	22		2	15		0		11	1		15
	Dec-2014				2014-12-01	2014-12-02	2014-12-03		2014-12-04	2014-12-05			2014-12-06			2014-12-07		2014-12-08	2014-12-09	2014-12-10		2014-12-11	2014-12-12		2014-12-13		2014-12-14	2014-12-15	2014-12-16		2014-12-17	2014-12-18	2014-12-19	2014-12-20	2014-12-21		2014-12-22	2014-12-23		2014-12-24	2014-12-25		2014-12-26		2014-12-27	2014-12-28		2014-12-29
	Upper West	Wa East			1	33	16		83	19			53			14		14	63	3		52	7		28		31	17	40		10	26	2	25	29		20	37		14	20		0		13	6		9
		Wa West			0	5	3		37	2			14			2		1	24	0		18	1		7		5	3	14		0	6	0	7	2		0	1		0	3		0		2	0		2
		Upper West Total			4	114	49		454	101			166			131		57	277	9		299	52		122		94	79	184		40	201	11	157	73		77	140		43	128		5		110	20		88
	Volta	Adaklu Anyigbe			0	0	0		1	0			0			0		0	1	0		2	0		0		0	0	0		0	4	0	1	0		0	2		0	1		1		15	0		4
		Akatsi			0	0	0		0	0			0			0		0	0	0		0	0		0		0	0	0		0	0	0	1	0		0	0		0	0		0		0	0		0
		Ho			0	0	0		1	0			0			0		0	0	0		0	0		2		0	0	0		0	1	0	1	0		0	0		2	2		0		11	0		12
		Hohoe			0	0	0		0	0			0			0		0	0	0		0	0		0		0	0	0		0	0	0	0	0		0	0		0	0		0		0	0		2
		Jasikan			0	0	0		0	0			0			0		0	0	0		0	0		0		0	0	0		0	0	0	0	0		0	0		0	0		0		0	0		0
		Keta			0	0	0		0	0			0			0		0	0	0		0	0		0		0	0	0		0	1	0	0	0		0	0		0	0		0		0	0		0
		Ketu			0	1	0		1	0			0			0		0	0	0		0	0		0		0	0	0		0	1	0	0	0		0	0		0	0		0		1	0		0
		Kpandu			0	0	0		0	0			0			0		0	0	0		0	0		0		0	0	0		0	0	0	0	0		0	0		0	0		0		0	0		1
		Krachi			0	4	0		1	0			0			2		0	0	0		2	0		6		0	1	1		0	1	0	9	0		2	2		12	14		0		30	1		57
		Krachi East			2	1	0		0	0			1			0		0	0	0		1	0		0		0	1	0		0	0	0	0	0		0	0		2	13		1		15	0		4
		Nkwanta			0	6	0		2	0			0			0		0	1	0		5	0		14		1	12	3		0	1	0	22	0		10	23		17	26		0		66	0		61
		North Tongu			0	0	0		0	0			0			0		0	0	0		0	0		0		0	0	0		0	0	0	0	0		0	0		0	0		0		4	0		7
		South Tongu			0	0	0		0	0			0			0		0	0	0		0	0		0		0	0	0		0	0	0	0	0		0	0		0	0		0		2	0		0
		Volta Total			2	12	0		6	0			1			2		0	2	0		10	0		22		1	14	4		0	9	0	34	0		12	27		33	56		2		144	1		148
	Western	Mpohor Wassa East			0	0	0		0	0			0			0		0	0	0		0	0		0		0	0	0		0	4	0	0	0		0	0		0	0		0		0	0		3
		Nzema East			0	0	0		0	0			0			0		0	1	0		0	0		0		0	0	0		0	0	0	0	0		0	0		0	0		0		0	0		0
	Dec-2014				2014-12-01	2014-12-02	2014-12-03		2014-12-04	2014-12-05			2014-12-06			2014-12-07		2014-12-08	2014-12-09	2014-12-10		2014-12-11	2014-12-12		2014-12-13		2014-12-14	2014-12-15	2014-12-16		2014-12-17	2014-12-18	2014-12-19	2014-12-20	2014-12-21		2014-12-22	2014-12-23		2014-12-24	2014-12-25		2014-12-26		2014-12-27	2014-12-28		2014-12-29
	Western	Wasa Amenfi East			0	0	0		0	0			0			0		0	0	0		0	0		0		0	0	0		0	0	0	0	0		0	0		0	0		0		1	0		0
		Western Total			0	0	0		0	0			0			0		0	1	0		0	0		0		0	0	0		0	4	0	0	0		0	0		0	0		0		1	0		3
	Provincial Total				72	535	142		1477	266			644			472		202	817	47		2051	401		1463		853	585	880		127	878	45	1798	623		656	1031		735	1672		68		2030	408		1731
	Contacts Us
	Names			Email											Number
	Philip Frost			pfrost@csir.co.za											+27 12 841 4665
	Ndumiso Booi			nbooi@csir.co.za											+27 12 841 7760
[truncated: 3 more columns]
