# Supplementary material for: Fire use practices, knowledge and perceptions in a West African savanna parkland
Source: PLoS One. 2022 May 19;17(5):e0240271. doi: 10.1371/journal.pone.0240271 (PMC9119518; doi:10.1371/journal.pone.0240271)
Supplement: S4 File — (XLS) [file pone.0240271.s006.xls]

## Sheet: ActiveFiresCluster
											Fire Detections
															Ghana
					Detected Fires between Jan-2015 & Dec-2015
Daily Fire Detection count > 50 are highlighted in orange and Fire detection >=100 are highlighted in red.
	Jan-2015				2015-01-01	2015-01-02	2015-01-03	2015-01-04		2015-01-05		2015-01-06		2015-01-07			2015-01-08	2015-01-09	2015-01-10	2015-01-11	2015-01-12		2015-01-13			2015-01-14	2015-01-15		2015-01-16	2015-01-18	2015-01-19		2015-01-20	2015-01-21	2015-01-22		2015-01-23	2015-01-24		2015-01-25		2015-01-26	2015-01-27		2015-01-28		2015-01-29	2015-01-30
	Ashanti	Adansi North			0	0	0	0		0		0		0			0	0	0	0	1		0			2	0		0	0	0		0	0	0		0	0		0		0	0		1		0	0
		Adansi South			0	0	0	0		0		0		0			0	0	0	0	1		0			0	0		0	0	1		0	0	0		0	0		0		0	0		1		0	1
		Afigya Sekyere			0	0	2	0		0		0		0			0	0	2	0	0		0			2	0		0	0	0		0	1	0		0	0		0		2	0		5		0	0
		Ahafo Ano North			0	0	0	0		0		0		0			0	0	0	0	0		0			0	0		0	0	1		0	0	0		0	0		0		3	0		1		0	0
		Amansie Central			0	0	2	0		3		0		0			0	0	0	0	3		0			0	0		0	0	0		0	0	0		0	0		0		0	0		0		0	0
		Amansie East			0	0	3	0		0		0		0			0	0	3	0	0		0			0	0		0	0	1		0	0	0		0	1		0		0	0		0		0	0
		Amansie West			0	0	0	0		0		0		0			0	0	0	0	0		0			0	0		0	0	1		0	0	0		0	0		0		0	0		1		0	0
		Asante Akim North			2	2	15	0		14		1		3			0	0	16	0	0		4			14	5		0	4	4		0	5	0		1	4		0		7	0		16		0	2
		Asante Akim South			0	0	0	0		0		0		0			0	0	0	0	0		0			0	0		0	0	0		0	1	0		0	0		0		0	0		0		0	0
		Atwima			0	0	0	0		0		0		0			0	0	0	0	0		0			1	0		0	0	2		0	0	0		0	0		0		0	0		2		0	0
		Atwima Mponua			0	0	2	0		0		0		0			0	0	0	0	0		0			0	0		0	0	0		0	0	0		0	0		0		0	0		0		0	0
		Bosomtwe-Kwanwoma			0	0	0	0		2		0		0			0	0	1	0	0		0			0	0		0	0	0		0	0	0		0	1		0		0	0		1		0	1
		Ejisu-Juabeng			0	0	2	0		0		0		0			0	0	1	0	2		0			0	0		0	0	0		0	0	0		0	0		0		1	0		0		0	0
		Ejura Sekyedumas			2	0	17	3		10		6		1			0	1	9	0	6		1			12	8		3	2	14		0	0	0		1	3		1		4	2		51		10	10
		Kumasi			0	0	1	0		0		0		0			0	0	0	0	0		0			0	0		0	0	0		0	0	0		0	0		0		0	0		0		0	0
		Kwabre			0	0	2	0		0		0		0			0	0	0	0	0		0			0	0		0	0	0		0	0	0		0	0		0		0	0		3		0	0
	Jan-2015				2015-01-01	2015-01-02	2015-01-03	2015-01-04		2015-01-05		2015-01-06		2015-01-07			2015-01-08	2015-01-09	2015-01-10	2015-01-11	2015-01-12		2015-01-13			2015-01-14	2015-01-15		2015-01-16	2015-01-18	2015-01-19		2015-01-20	2015-01-21	2015-01-22		2015-01-23	2015-01-24		2015-01-25		2015-01-26	2015-01-27		2015-01-28		2015-01-29	2015-01-30
	Ashanti	Offinso			0	0	6	0		3		2		2			0	0	5	2	3		0			3	1		0	0	2		0	0	0		1	4		0		0	0		17		1	0
		Sekyere East			4	8	55	0		31		19		20			7	9	67	0	55		9			66	16		10	8	40		1	15	3		23	17		1		17	1		74		23	42
		Sekyere West			7	7	43	0		32		5		14			11	18	52	0	45		14			69	13		7	8	48		0	10	5		18	5		3		20	0		112		7	19
		Ashanti Total			15	17	150	3		95		33		40			18	28	156	2	116		28			169	43		20	22	114		1	32	8		44	35		5		54	3		285		41	75
	Brong Ahafo	Asunafo South			0	0	0	0		0		0		0			0	0	0	0	0		0			1	0		0	0	0		0	0	0		0	0		0		0	0		0		0	1
		Asutifi			0	0	1	0		0		0		0			0	0	4	0	0		0			0	0		0	0	2		0	0	0		1	0		0		0	0		2		0	0
		Atebubu-Amantin			8	0	22	0		48		3		19			6	3	39	0	43		5			21	10		4	10	46		0	3	3		18	8		3		18	0		69		0	10
		Berekum			0	0	0	0		0		1		0			0	4	3	0	0		0			0	0		4	1	7		2	0	0		3	7		0		0	0		0		0	0
		Dormaa			0	0	3	0		2		0		6			1	0	0	0	2		3			0	0		0	0	0		0	0	0		0	0		0		0	0		0		0	0
		Jaman North			0	0	2	2		2		2		4			1	0	3	0	2		0			0	1		0	0	1		0	0	0		0	0		0		0	0		0		0	0
		Kintampo North			19	3	72	4		86		30		29			21	6	39	0	46		3			21	22		10	4	25		4	10	0		6	18		1		13	0		19		7	6
		Kintampo South			2	12	64	6		41		14		18			14	9	41	3	38		10			26	10		5	0	9		2	12	4		3	24		2		4	0		42		5	9
		Nkoranza			8	1	49	2		43		11		15			9	10	43	0	28		5			30	7		2	5	31		1	2	0		7	6		0		5	2		57		13	9
		Pru			8	8	85	0		91		15		43			25	2	46	0	43		3			18	11		6	7	18		0	7	0		0	8		3		5	0		30		3	4
		Sene			49	25	202	1		154		28		64			50	59	166	0	112		8			106	36		26	9	65		9	42	14		73	34		28		61	16		97		9	34
		Sunyani			0	0	1	0		0		0		0			0	0	3	0	0		0			0	0		2	0	0		0	0	0		0	0		0		0	0		0		0	2
		Tain			17	0	68	8		46		25		41			16	5	60	0	46		15			23	12		8	0	19		0	6	1		1	14		1		10	0		34		7	6
		Tano South			0	0	0	0		0		0		0			0	0	0	0	0		0			0	0		0	0	0		0	0	0		0	0		0		0	0		0		1	0
		Techiman			0	0	3	0		3		3		0			2	0	2	0	2		1			2	0		4	2	5		0	0	0		0	1		0		0	0		7		0	1
		Brong Ahafo Total			111	49	572	23		516		132		239			145	98	449	3	362		53			248	109		71	38	228		18	82	22		112	120		38		116	18		357		45	82
	Jan-2015				2015-01-01	2015-01-02	2015-01-03	2015-01-04		2015-01-05		2015-01-06		2015-01-07			2015-01-08	2015-01-09	2015-01-10	2015-01-11	2015-01-12		2015-01-13			2015-01-14	2015-01-15		2015-01-16	2015-01-18	2015-01-19		2015-01-20	2015-01-21	2015-01-22		2015-01-23	2015-01-24		2015-01-25		2015-01-26	2015-01-27		2015-01-28		2015-01-29	2015-01-30
	Central	Asikuma Odoben			0	0	1	0		0		0		0			0	0	0	0	0		0			0	0		0	0	0		0	0	0		0	0		0		0	0		0		0	0
		Assin North			0	0	0	0		0		0		0			0	0	1	0	1		0			0	0		0	0	3		0	0	0		0	0		0		0	0		0		0	0
		Assin South			0	0	0	0		0		0		0			0	0	2	0	1		0			0	0		0	0	0		0	0	0		0	0		0		0	0		0		0	0
		Awutu Efutu Senya			0	0	0	0		0		0		0			0	0	2	0	2		0			3	0		0	0	0		0	0	0		0	0		0		0	0		0		0	0
		Cape Coast			0	0	1	0		0		0		0			0	0	0	0	0		0			0	0		0	0	0		0	0	0		0	0		0		1	0		0		0	0
		Gomoa			0	0	0	0		5		0		0			0	0	2	0	3		0			1	3		0	0	0		0	0	0		0	0		0		0	0		0		0	1
		Lower Denkyira			0	0	0	0		0		0		0			0	0	0	0	0		0			0	0		0	0	0		0	0	0		0	0		0		0	0		2		0	0
		Mfantsiman			0	0	0	0		1		0		0			0	0	0	0	0		0			0	0		0	0	0		0	0	0		0	0		0		0	0		0		0	1
		Upper Denkyira			0	0	0	0		0		0		0			0	0	0	0	0		0			0	0		0	0	1		0	0	0		0	0		0		0	0		0		0	0
		Central Total			0	0	2	0		6		0		0			0	0	7	0	7		0			4	3		0	0	4		0	0	0		0	0		0		1	0		2		0	2
	Eastern	Afram Plains			5	29	94	0		73		9		37			16	32	103	9	46		7			93	14		11	12	27		1	21	5		20	5		0		4	0		13		0	1
		Akwapim North			0	0	0	0		0		0		0			0	0	0	0	2		0			1	0		0	0	1		0	0	0		0	0		0		0	0		0		0	0
		Akwapim South			0	0	0	0		0		0		0			0	0	0	0	0		0			0	0		0	0	1		0	0	0		0	0		0		0	0		0		0	0
		Asuogyaman			0	0	1	0		7		0		4			0	4	1	0	1		0			9	0		0	0	1		0	1	1		0	0		0		0	0		0		0	0
		Atiwa			0	0	2	0		0		0		0			0	0	0	0	0		0			0	0		0	0	0		0	0	0		0	0		0		0	0		0		0	0
		Birim North			0	0	0	0		0		0		0			0	0	0	0	0		0			0	0		0	0	0		0	0	0		0	0		0		0	0		0		0	1
		Birim South			0	0	0	0		0		0		0			0	0	0	0	0		0			0	0		0	0	0		0	2	0		0	0		0		0	0		0		0	0
		Fanteakwa			0	5	8	0		0		1		3			3	1	9	0	3		0			4	11		0	0	2		0	2	0		0	0		0		0	0		5		0	1
		Kwahu South			3	2	17	0		9		0		6			4	1	9	0	4		0			12	1		0	0	5		0	1	0		0	0		2		0	0		6		0	0
		Kwahu West			0	0	0	0		0		0		0			0	0	0	0	0		0			0	0		0	0	1		0	0	0		0	0		0		0	0		0		0	0
	Jan-2015				2015-01-01	2015-01-02	2015-01-03	2015-01-04		2015-01-05		2015-01-06		2015-01-07			2015-01-08	2015-01-09	2015-01-10	2015-01-11	2015-01-12		2015-01-13			2015-01-14	2015-01-15		2015-01-16	2015-01-18	2015-01-19		2015-01-20	2015-01-21	2015-01-22		2015-01-23	2015-01-24		2015-01-25		2015-01-26	2015-01-27		2015-01-28		2015-01-29	2015-01-30
	Eastern	Manya Krobo			0	0	2	0		3		0		2			0	2	1	0	0		0			1	0		2	0	0		0	2	0		2	3		0		1	0		1		0	3
		New Juaben			0	0	0	0		0		0		0			0	0	0	0	0		0			0	0		0	0	1		0	0	0		0	0		0		0	0		0		0	0
		Suhum Kraboa			0	0	0	0		3		0		0			0	2	0	0	0		0			0	0		0	0	0		0	0	0		0	0		0		0	0		2		0	0
		West Akim			0	0	0	0		0		0		0			0	0	1	0	1		0			0	0		0	0	0		0	0	0		0	0		0		0	0		0		0	1
		Yilo Krobo			2	0	1	0		8		0		0			0	6	1	0	0		0			6	0		0	0	1		0	2	0		0	0		0		0	0		4		0	0
		Eastern Total			10	36	125	0		103		10		52			23	48	125	9	57		7			126	26		13	12	40		1	31	6		22	8		2		5	0		31		0	7
	Greater Accra	Dangbe East			0	0	3	0		24		1		4			1	2	4	0	20		0			2	0		1	0	0		0	0	2		0	0		0		1	0		1		0	0
		Dangbe West			0	0	0	0		4		0		0			0	0	0	0	1		0			0	0		0	0	0		0	0	0		0	0		0		0	0		0		0	0
		Ga West			0	0	0	0		1		0		0			0	0	0	0	1		0			0	0		0	0	0		0	1	0		0	0		0		0	0		0		0	0
		Tema			0	0	0	0		0		0		0			0	0	1	0	0		0			0	0		0	0	0		0	0	0		0	0		0		0	0		0		0	0
		Greater Accra Total			0	0	3	0		29		1		4			1	2	5	0	22		0			2	0		1	0	0		0	1	2		0	0		0		1	0		1		0	0
	Northern	Bole			28	2	54	2		27		9		16			21	4	33	0	20		0			13	7		4	3	14		0	4	0		6	6		0		10	0		12		6	1
		Bunkpurugu Yunyoo			2	2	10	0		9		0		2			0	1	0	0	3		0			2	0		0	0	2		0	4	2		2	6		0		1	2		2		0	1
		Central Gonja			42	9	67	0		51		26		45			23	4	20	1	46		0			27	5		9	2	21		1	1	1		3	6		4		4	0		29		6	13
		East Gonja			14	8	147	2		152		18		81			54	16	69	0	74		8			67	14		26	12	52		0	22	5		20	15		7		19	4		70		4	14
		East Mamprusi			3	1	6	0		7		2		1			1	0	3	0	0		0			5	0		1	1	0		0	2	0		0	1		0		0	0		2		0	0
		Gushiegu			16	6	44	11		16		4		32			14	3	13	0	14		0			5	4		1	2	13		0	14	3		23	8		17		17	7		36		0	10
		Karaga			12	8	46	5		40		5		20			17	0	24	0	9		0			9	7		7	0	16		2	18	2		8	13		8		6	1		16		0	1
		Nanumba North			2	0	40	2		24		18		28			16	2	32	0	37		0			18	15		8	7	9		0	6	2		1	9		5		13	6		27		2	2
		Nanumba South			9	3	15	0		22		7		24			10	0	18	0	31		0			19	5		1	0	7		0	2	3		1	8		6		12	2		15		2	3
	Jan-2015				2015-01-01	2015-01-02	2015-01-03	2015-01-04		2015-01-05		2015-01-06		2015-01-07			2015-01-08	2015-01-09	2015-01-10	2015-01-11	2015-01-12		2015-01-13			2015-01-14	2015-01-15		2015-01-16	2015-01-18	2015-01-19		2015-01-20	2015-01-21	2015-01-22		2015-01-23	2015-01-24		2015-01-25		2015-01-26	2015-01-27		2015-01-28		2015-01-29	2015-01-30
	Northern	Saboba Chereponi			8	8	16	8		21		3		17			16	8	22	1	19		2			3	4		7	5	15		2	8	0		1	17		13		5	0		16		6	15
		Savelugu Nanton			12	10	22	0		17		11		22			16	2	9	0	16		1			17	0		3	4	14		2	19	1		1	6		2		8	2		12		2	4
		Sawa-Tuna-Kalba			31	0	34	6		15		8		16			9	0	20	0	8		1			3	3		1	0	5		0	8	0		0	4		0		2	0		1		2	3
		Tamale			4	0	10	0		5		0		0			0	0	5	0	0		0			3	8		1	0	0		0	0	0		2	3		0		0	0		5		0	0
		Tolon-Kumbungu			5	0	25	0		20		7		7			10	0	3	0	20		2			14	5		9	4	2		5	6	0		2	2		0		8	0		5		1	0
		West Gonja			49	5	99	4		61		14		37			20	3	39	0	37		6			31	22		4	6	24		2	13	2		16	6		3		21	0		18		5	12
		West Mamprusi			17	5	21	0		22		10		7			6	0	7	0	18		3			9	3		0	3	12		0	5	0		2	2		0		5	0		10		2	4
		Yendi			15	5	27	1		40		16		38			31	9	38	0	31		1			17	6		12	18	30		0	9	1		9	30		20		38	3		72		6	18
		Zabzugu Tatale			2	3	18	4		46		13		34			15	2	30	3	53		0			17	3		5	11	23		0	8	12		5	2		4		4	4		34		2	13
		Northern Total			271	75	701	45		595		171		427			279	54	385	5	436		24			279	111		99	78	259		14	149	34		102	144		89		173	31		382		46	114
	Upper East	Bawku Municipal			0	0	0	0		0		0		0			0	0	0	0	0		0			0	0		0	0	0		0	0	0		0	0		0		0	0		2		0	0
		Bawku West			1	1	0	0		3		0		0			0	0	0	0	3		0			1	1		0	0	1		0	0	1		0	0		0		0	0		0		0	0
		Bolgatanga			0	0	1	0		0		0		0			0	0	0	0	0		0			0	0		0	0	0		0	0	0		1	0		1		0	0		0		0	0
		Builsa			6	0	1	0		0		1		1			2	0	0	0	3		0			1	0		4	0	1		0	1	0		3	0		0		2	0		3		0	0
		Garu Tempane			0	0	0	0		0		0		0			0	0	0	0	0		0			0	0		0	0	0		0	2	0		0	0		0		1	0		1		0	1
		Kassena Nankana			0	1	2	0		0		0		1			0	0	1	0	2		0			0	0		0	0	1		0	0	0		4	0		1		0	0		2		0	3
		Talensi Nabdam			2	1	1	0		0		2		0			0	0	2	0	0		0			1	0		0	0	0		0	0	0		6	0		0		0	0		2		0	0
		Upper East Total			9	3	5	0		3		3		2			2	0	3	0	8		0			3	1		4	0	3		0	3	1		14	0		2		3	0		10		0	4
	Upper West	Jirapa Lambussie			2	0	5	0		4		0		0			3	0	2	0	1		0			0	1		0	0	0		0	1	0		0	0		0		1	0		2		0	0
		Lawra			7	0	2	0		2		0		0			1	0	0	0	0		0			2	0		0	0	0		0	0	0		0	2		0		1	0		1		0	0
	Jan-2015				2015-01-01	2015-01-02	2015-01-03	2015-01-04		2015-01-05		2015-01-06		2015-01-07			2015-01-08	2015-01-09	2015-01-10	2015-01-11	2015-01-12		2015-01-13			2015-01-14	2015-01-15		2015-01-16	2015-01-18	2015-01-19		2015-01-20	2015-01-21	2015-01-22		2015-01-23	2015-01-24		2015-01-25		2015-01-26	2015-01-27		2015-01-28		2015-01-29	2015-01-30
	Upper West	Nadowli			7	0	7	0		1		0		4			2	0	5	0	1		0			2	0		0	0	2		0	0	0		0	0		0		2	0		2		0	0
		Sissala East			43	0	53	6		25		3		6			17	0	38	0	9		0			5	2		0	3	10		0	6	4		2	2		0		3	2		6		3	9
		Sissala West			26	0	31	1		17		7		7			9	0	9	0	6		0			7	1		2	0	8		0	2	0		1	3		2		5	0		4		0	0
		Wa			9	0	6	0		8		0		2			0	0	2	0	2		0			1	0		0	0	1		0	0	0		1	1		0		2	0		1		0	0
		Wa East			11	0	15	0		7		3		3			6	0	10	0	7		0			1	2		1	0	3		0	8	0		3	7		0		8	0		8		3	1
		Wa West			4	0	6	0		0		0		0			0	0	0	0	4		0			0	0		0	0	2		0	0	0		0	0		0		0	0		0		0	0
		Upper West Total			109	0	125	7		64		13		22			38	0	66	0	30		0			18	6		3	3	26		0	17	4		7	15		2		22	2		24		6	10
	Volta	Adaklu Anyigbe			4	0	11	0		27		8		7			0	9	28	1	17		0			30	5		4	0	5		0	1	2		2	1		0		4	0		2		0	0
		Akatsi			0	0	1	0		22		0		1			0	2	4	0	14		0			4	0		1	0	2		0	3	0		0	0		0		0	0		1		0	1
		Ho			3	5	13	0		11		0		8			5	8	15	0	6		0			22	0		7	0	5		0	1	0		0	0		0		0	0		2		0	0
		Hohoe			0	2	1	0		4		0		2			0	3	3	0	1		0			5	0		0	0	6		0	7	2		0	0		0		3	0		0		0	0
		Jasikan			0	0	6	0		2		0		1			0	0	0	4	12		2			3	4		2	0	1		0	2	0		0	1		3		1	0		0		0	1
		Kadjebi			0	0	0	0		0		1		4			1	0	0	0	9		0			6	0		3	0	0		0	0	0		0	0		0		0	0		3		0	2
		Keta			0	0	0	0		1		0		0			0	0	0	0	2		0			0	0		0	0	0		0	0	0		0	0		0		0	0		0		0	0
		Ketu			0	0	1	0		1		0		3			0	0	0	0	3		0			1	0		0	0	1		0	2	0		1	0		0		0	0		0		0	0
		Kpandu			0	0	3	0		4		0		3			1	0	1	0	1		0			3	0		1	0	2		0	2	0		0	2		0		4	0		0		0	0
		Krachi			13	5	36	0		78		17		29			24	2	46	4	57		0			17	0		4	3	8		0	4	1		1	1		0		10	0		24		0	11
		Krachi East			6	2	18	0		36		7		25			11	15	30	2	45		1			48	21		21	2	4		0	1	0		5	5		1		0	0		9		0	2
		Nkwanta			5	7	35	6		90		12		64			43	11	81	3	95		1			98	18		29	7	33		0	10	6		17	25		7		15	2		64		1	13
		North Tongu			0	0	11	0		21		0		3			0	1	6	0	8		0			12	0		2	0	1		0	0	0		0	1		0		0	0		2		0	2
	Jan-2015				2015-01-01	2015-01-02	2015-01-03	2015-01-04		2015-01-05		2015-01-06		2015-01-07			2015-01-08	2015-01-09	2015-01-10	2015-01-11	2015-01-12		2015-01-13			2015-01-14	2015-01-15		2015-01-16	2015-01-18	2015-01-19		2015-01-20	2015-01-21	2015-01-22		2015-01-23	2015-01-24		2015-01-25		2015-01-26	2015-01-27		2015-01-28		2015-01-29	2015-01-30
	Volta	South Dayi			0	0	4	0		0		0		1			0	1	9	1	1		0			13	2		0	0	0		0	0	0		0	0		0		3	0		1		0	1
		South Tongu			0	0	1	0		2		0		0			0	0	3	0	1		0			1	0		0	0	0		0	0	0		0	0		0		2	0		0		0	0
		Volta Total			31	21	141	6		299		45		151			85	52	226	15	272		4			263	50		74	12	68		0	33	11		26	36		11		42	2		108		1	33
	Western	Ahanta West			0	0	0	0		0		0		0			0	0	1	0	0		0			0	0		0	0	1		0	0	0		0	0		0		0	0		0		0	0
		Aowin-Suaman			0	0	0	0		2		0		0			0	0	0	0	0		0			0	0		0	0	0		0	0	0		0	0		0		1	0		0		0	0
		Bibiani Anhwiaso			0	0	0	0		0		0		0			0	0	0	0	0		0			1	0		0	0	0		0	0	0		0	0		0		0	0		2		0	0
		Jomoro			0	0	0	0		0		0		0			0	0	0	0	0		0			0	0		0	0	1		0	0	0		0	0		0		0	0		0		0	0
		Mpohor Wassa East			0	0	0	0		2		3		3			2	1	0	0	8		2			11	7		3	0	4		0	0	3		1	0		0		2	0		9		4	2
		Nzema East			0	0	0	0		0		0		0			0	0	1	0	1		0			0	0		0	0	0		0	0	0		0	1		0		0	0		0		0	0
		Sefwi Wiawso			0	0	1	0		1		0		0			0	0	0	0	0		0			0	0		0	0	2		0	0	0		0	0		0		0	0		0		0	0
		Shama Ahanta East			0	0	0	0		0		0		0			0	0	0	0	0		0			0	0		0	0	0		0	0	0		0	0		0		0	0		1		0	0
		Wasa Amenfi East			0	0	0	0		0		0		0			0	0	1	0	0		0			0	0		0	0	0		0	0	0		0	0		0		0	0		0		0	0
		Wassa West			0	0	1	0		0		0		0			0	0	2	0	4		0			0	1		0	0	1		0	1	0		0	0		0		0	0		3		0	1
		Western Total			0	0	2	0		5		3		3			2	1	5	0	13		2			12	8		3	0	9		0	1	3		1	1		0		3	0		15		4	3
	Provincial Total				556	201	1826	84		1715		411		940			593	283	1427	34	1323		118			1124	357		288	165	751		34	349	91		328	359		149		420	56		1215		143	330
	Feb-2015				2015-02-01	2015-02-02	2015-02-03	2015-02-04		2015-02-05		2015-02-06		2015-02-07			2015-02-08	2015-02-09	2015-02-10	2015-02-11	2015-02-12		2015-02-13			2015-02-14	2015-02-15		2015-02-16	2015-02-23	2015-02-24		2015-02-25	2015-02-26	2015-02-27		2015-02-28	Monthly Total
	Ashanti	Adansi South			0	0	0	1		0		2		0			0	0	0	0	0		0			0	1		0	0	0		0	0	0		0	4
		Afigya Sekyere			0	0	0	0		0		0		0			0	0	0	0	0		2			0	0		0	0	0		0	0	0		0	2
		Ahafo Ano North			0	0	0	0		0		1		0			0	1	0	0	0		0			0	0		0	0	0		1	0	0		0	3
		Ahafo Ano South			0	0	0	0		0		0		0			0	0	0	0	0		0			0	0		0	0	1		0	0	1		0	2
		Amansie Central			0	0	0	1		0		0		0			0	0	0	0	0		0			0	0		0	0	0		0	0	0		0	1
		Amansie East			0	1	0	0		0		0		0			0	0	0	0	0		0			0	0		0	0	2		0	0	0		0	3
		Asante Akim North			0	6	0	1		0		0		0			0	0	0	0	0		1			0	0		0	0	3		0	0	0		0	11
		Asante Akim South			0	0	0	0		0		0		0			0	0	0	0	0		0			0	0		0	0	3		0	0	0		0	3
		Atwima			0	0	0	0		0		0		0			0	0	0	0	0		1			0	0		0	0	0		2	0	0		0	3
		Atwima Mponua			0	0	0	0		0		1		0			0	0	0	0	0		0			0	0		0	0	0		0	0	0		0	1
		Bosomtwe-Kwanwoma			0	0	0	1		0		0		0			0	0	0	0	0		0			0	0		0	0	1		0	0	0		0	2
		Ejura Sekyedumas			0	6	0	4		0		1		0			0	1	0	2	0		6			1	2		3	0	2		0	0	1		0	29
		Kwabre			0	0	0	0		0		0		0			0	0	0	0	0		1			0	0		0	0	1		0	0	0		0	2
		Offinso			0	7	0	0		0		0		0			2	0	0	1	0		2			0	2		0	0	1		0	0	8		0	23
		Sekyere East			14	23	0	2		3		10		3			6	10	4	6	1		26			1	19		1	0	35		11	0	26		21	222
		Sekyere West			1	17	0	16		0		1		0			4	4	0	2	0		7			0	3		1	0	4		2	0	10		1	73
		Ashanti Total			15	60	0	26		3		16		3			12	16	4	11	1		46			2	27		5	0	53		16	0	46		22	384
	Brong Ahafo	Asutifi			0	1	0	0		0		0		0			0	0	0	0	0		0			0	1		0	0	0		2	0	1		0	5
		Atebubu-Amantin			3	8	0	12		0		1		0			1	0	0	0	0		7			0	0		0	0	0		0	0	1		0	33
	Feb-2015				2015-02-01	2015-02-02	2015-02-03	2015-02-04		2015-02-05		2015-02-06		2015-02-07			2015-02-08	2015-02-09	2015-02-10	2015-02-11	2015-02-12		2015-02-13			2015-02-14	2015-02-15		2015-02-16	2015-02-23	2015-02-24		2015-02-25	2015-02-26	2015-02-27		2015-02-28	Monthly Total
	Brong Ahafo	Berekum			8	3	0	3		0		0		0			0	1	5	0	0		1			1	3		0	1	5		4	0	9		0	44
		Dormaa			0	0	0	0		0		0		0			0	0	0	0	0		0			0	0		0	0	0		1	0	3		2	6
		Jaman North			0	0	0	0		0		0		0			0	0	0	0	0		0			0	0		0	0	1		0	0	1		0	2
		Jaman South			0	0	0	0		0		0		0			0	0	0	0	0		0			0	0		0	0	1		0	0	0		0	1
		Kintampo North			2	4	2	5		3		1		0			3	2	1	0	0		0			0	0		6	0	1		0	0	1		0	31
		Kintampo South			3	6	1	4		0		1		0			1	3	0	0	0		4			1	2		0	0	3		7	0	9		0	45
		Nkoranza			0	10	0	9		0		1		0			6	2	0	1	0		6			0	4		1	0	7		7	0	10		0	64
		Pru			1	7	0	9		0		2		2			9	3	5	1	0		2			0	1		2	0	1		0	0	1		0	46
		Sene			13	19	0	15		3		14		1			10	9	6	19	1		15			0	15		2	0	9		20	2	2		3	178
		Sunyani			0	1	0	0		0		0		0			0	0	0	0	0		2			0	0		1	0	12		10	0	4		0	30
		Tain			3	9	0	8		2		2		0			1	8	1	0	0		2			2	3		4	0	9		8	0	20		0	82
		Tano North			0	2	0	0		0		0		0			0	0	0	0	0		0			0	0		0	0	1		4	0	0		0	7
		Tano South			0	0	0	0		0		0		0			0	0	0	2	0		2			0	0		1	0	5		0	0	0		0	10
		Techiman			1	7	0	0		0		0		0			0	1	0	3	0		2			0	0		0	0	2		3	0	2		3	24
		Brong Ahafo Total			34	77	3	65		8		22		3			31	29	18	26	1		43			4	29		17	1	57		66	2	64		8	608
	Central	Agona			0	0	0	0		0		0		0			0	0	0	0	0		1			0	0		0	0	0		0	0	0		0	1
		Asikuma Odoben			0	0	0	0		0		0		0			0	0	0	0	0		0			0	0		0	0	2		0	0	0		0	2
		Assin South			0	0	0	0		0		0		0			0	0	0	0	0		0			0	1		0	0	0		0	0	0		0	1
		Gomoa			0	0	0	1		0		0		0			0	0	0	0	0		0			0	0		0	0	0		0	0	0		0	1
		Komenda-Edina-Eguafo-			0	0	0	0		0		1		0			0	0	0	0	0		0			0	0		0	0	0		0	0	0		0	1
	Feb-2015				2015-02-01	2015-02-02	2015-02-03	2015-02-04		2015-02-05		2015-02-06		2015-02-07			2015-02-08	2015-02-09	2015-02-10	2015-02-11	2015-02-12		2015-02-13			2015-02-14	2015-02-15		2015-02-16	2015-02-23	2015-02-24		2015-02-25	2015-02-26	2015-02-27		2015-02-28	Monthly Total
	Central	Lower Denkyira			0	0	0	0		0		0		0			0	0	0	0	0		0			0	2		0	0	0		0	0	0		0	2
		Mfantsiman			0	0	0	2		0		0		0			0	0	0	0	0		0			0	0		0	0	0		0	0	0		0	2
		Upper Denkyira			0	0	0	2		0		1		0			0	0	0	0	0		0			0	0		0	0	0		0	0	0		0	3
		Central Total			0	0	0	5		0		2		0			0	0	0	0	0		1			0	3		0	0	2		0	0	0		0	13
	Eastern	Afram Plains			3	7	2	8		0		18		0			7	1	6	11	4		12			0	10		0	0	6		2	0	4		0	101
		Akwapim North			0	0	0	0		0		0		0			0	0	0	0	0		0			0	0		0	0	0		0	0	1		0	1
		Akwapim South			0	0	0	0		0		0		0			0	0	0	0	0		0			0	0		0	0	1		0	0	0		0	1
		Asuogyaman			0	0	0	0		0		2		0			0	0	0	1	0		0			0	3		0	0	1		0	0	0		0	7
		Birim South			0	0	0	0		0		0		0			0	0	0	0	0		0			0	1		1	0	0		0	0	0		0	2
		East Akim			0	0	0	1		0		0		0			0	0	0	0	0		0			0	0		0	0	0		0	0	0		0	1
		Fanteakwa			0	2	1	0		0		1		0			1	0	0	0	0		6			0	2		0	0	9		0	0	0		0	22
		Kwabibirem			0	0	0	0		0		0		0			0	0	0	0	0		0			0	1		0	0	0		0	0	0		0	1
		Kwahu South			0	1	0	1		0		2		2			3	0	0	0	0		4			0	1		0	0	0		0	0	0		0	14
		Kwahu West			0	0	0	0		0		1		0			0	0	0	0	0		1			0	0		0	0	0		0	0	0		0	2
		Manya Krobo			0	0	0	1		0		0		1			0	0	0	1	0		3			0	3		0	0	3		0	0	2		0	14
		Suhum Kraboa			0	0	0	0		0		0		0			0	0	0	0	0		0			0	3		0	0	0		0	0	0		0	3
		Yilo Krobo			0	0	0	1		0		3		0			0	1	0	1	0		1			0	1		0	0	0		0	0	0		0	8
		Eastern Total			3	10	3	12		0		27		3			11	2	6	14	4		27			0	25		1	0	20		2	0	7		0	177
	Greater Accra	Dangbe East			0	0	0	0		0		1		0			0	0	0	0	0		0			0	0		0	0	0		0	0	0		0	1
		Greater Accra Total			0	0	0	0		0		1		0			0	0	0	0	0		0			0	0		0	0	0		0	0	0		0	1
	Feb-2015				2015-02-01	2015-02-02	2015-02-03	2015-02-04		2015-02-05		2015-02-06		2015-02-07			2015-02-08	2015-02-09	2015-02-10	2015-02-11	2015-02-12		2015-02-13			2015-02-14	2015-02-15		2015-02-16	2015-02-23	2015-02-24		2015-02-25	2015-02-26	2015-02-27		2015-02-28	Monthly Total
	Northern	Bole			3	9	0	1		0		1		0			0	0	0	0	0		0			0	0		0	0	0		0	0	1		0	15
		Bunkpurugu Yunyoo			0	0	0	8		0		2		0			0	1	0	0	0		0			0	1		0	0	0		0	0	0		0	12
		Central Gonja			7	8	3	12		1		4		2			1	4	2	1	0		2			1	3		0	2	2		1	1	6		0	63
		East Gonja			4	21	3	13		0		4		0			17	10	4	3	0		6			0	14		2	0	0		2	2	8		0	113
		East Mamprusi			0	0	0	0		0		1		0			0	0	0	0	0		1			0	0		0	0	0		0	0	0		0	2
		Gushiegu			4	6	5	19		0		9		0			12	1	3	4	2		13			0	1		0	0	5		9	1	0		0	94
		Karaga			2	11	0	6		0		1		0			6	0	1	0	0		0			0	0		0	0	2		0	0	2		0	31
		Nanumba North			1	23	3	6		0		3		8			3	4	1	0	0		1			0	2		5	0	2		1	2	3		0	68
		Nanumba South			4	0	3	2		0		0		0			5	4	7	1	0		3			2	0		1	0	0		11	0	4		0	47
		Saboba Chereponi			10	1	0	0		0		1		0			2	0	7	1	2		2			2	0		2	0	8		5	1	2		1	47
		Savelugu Nanton			3	4	0	0		0		0		0			2	1	0	0	0		1			0	2		0	0	3		0	2	0		0	18
		Sawa-Tuna-Kalba			0	1	0	4		0		0		0			0	0	0	0	0		0			0	0		0	0	2		2	0	0		0	9
		Tamale			1	0	0	0		0		0		0			0	0	0	0	0		0			0	0		0	0	0		0	0	0		0	1
		Tolon-Kumbungu			0	7	0	5		0		0		2			0	0	0	0	0		1			0	2		1	0	1		0	0	1		0	20
		West Gonja			8	10	0	4		0		0		2			4	4	4	1	0		9			3	5		2	0	10		8	0	9		0	83
		West Mamprusi			0	9	1	4		0		1		0			1	0	1	0	0		4			2	0		1	0	0		1	0	2		0	27
		Yendi			10	7	0	32		0		3		8			8	13	3	1	1		8			1	7		6	0	16		10	0	3		0	137
		Zabzugu Tatale			4	4	0	4		0		1		0			14	0	4	3	0		12			0	5		1	0	1		0	0	3		0	56
		Northern Total			61	121	18	120		1		31		22			75	42	37	15	5		63			11	42		21	2	52		50	9	44		1	843
	Feb-2015				2015-02-01	2015-02-02	2015-02-03	2015-02-04		2015-02-05		2015-02-06		2015-02-07			2015-02-08	2015-02-09	2015-02-10	2015-02-11	2015-02-12		2015-02-13			2015-02-14	2015-02-15		2015-02-16	2015-02-23	2015-02-24		2015-02-25	2015-02-26	2015-02-27		2015-02-28	Monthly Total
	Upper East	Bawku West			0	0	0	0		0		0		0			0	0	0	0	0		0			0	0		0	0	0		1	0	0		0	1
		Builsa			0	0	0	2		0		0		0			1	0	0	0	0		0			0	0		0	0	0		0	0	2		0	5
		Garu Tempane			0	0	0	0		0		0		0			0	0	0	0	0		2			0	0		0	0	0		0	0	0		0	2
		Kassena Nankana			0	0	2	2		0		0		0			3	0	0	0	0		0			0	0		0	1	0		0	0	2		0	10
		Talensi Nabdam			1	0	0	3		0		0		0			0	0	0	0	0		1			0	0		0	0	0		0	0	0		0	5
		Upper East Total			1	0	2	7		0		0		0			4	0	0	0	0		3			0	0		0	1	0		1	0	4		0	23
	Upper West	Lawra			0	0	0	0		0		0		0			0	0	0	0	0		0			0	2		0	0	0		0	0	1		0	3
		Nadowli			0	1	0	2		0		0		0			0	0	0	0	0		0			0	0		0	0	0		0	0	0		0	3
		Sissala East			0	4	0	4		0		0		0			1	1	0	0	0		0			0	1		0	0	0		3	0	0		0	14
		Sissala West			0	0	0	0		0		0		0			1	0	0	0	0		0			0	0		0	0	0		6	0	0		0	7
		Wa			1	2	1	2		0		1		0			1	0	0	0	0		2			0	0		0	0	0		0	0	0		0	10
		Wa East			1	4	0	0		0		0		0			3	3	0	0	0		2			0	0		0	0	1		1	0	1		0	16
		Upper West Total			2	11	1	8		0		1		0			6	4	0	0	0		4			0	3		0	0	1		10	0	2		0	53
	Volta	Adaklu Anyigbe			2	1	0	4		0		1		0			0	0	0	1	0		2			0	3		0	0	5		1	0	0		2	22
		Akatsi			0	0	0	1		0		1		0			0	0	0	0	0		4			0	0		0	0	0		0	0	0		0	6
		Ho			0	0	0	0		0		4		0			0	1	0	1	0		3			0	2		0	0	0		0	0	1		0	12
		Hohoe			1	1	0	0		0		4		0			4	0	0	0	0		2			0	2		1	0	1		0	1	0		0	17
		Jasikan			4	1	0	6		0		2		0			4	1	1	0	1		3			0	5		0	0	3		0	0	3		2	36
		Kadjebi			1	0	0	0		0		0		0			1	0	1	0	0		2			0	0		0	0	1		0	0	0		0	6
		Keta			0	0	0	1		0		0		0			0	0	0	0	0		0			0	0		0	0	0		0	0	0		0	1
	Feb-2015				2015-02-01	2015-02-02	2015-02-03	2015-02-04		2015-02-05		2015-02-06		2015-02-07			2015-02-08	2015-02-09	2015-02-10	2015-02-11	2015-02-12		2015-02-13			2015-02-14	2015-02-15		2015-02-16	2015-02-23	2015-02-24		2015-02-25	2015-02-26	2015-02-27		2015-02-28	Monthly Total
	Volta	Kpandu			0	2	0	0		0		2		0			0	0	1	4	0		3			0	0		0	0	1		0	0	2		0	15
		Krachi			1	0	0	5		0		2		0			2	0	2	4	0		3			0	2		0	0	0		0	0	0		0	21
		Krachi East			0	1	0	3		0		4		0			0	0	0	2	0		1			0	3		0	0	10		0	1	1		0	26
		Nkwanta			4	8	5	13		0		4		0			6	6	1	6	0		7			0	10		0	0	5		1	0	4		0	80
		North Tongu			0	0	0	2		0		1		0			2	0	0	0	0		1			0	0		0	0	0		0	0	0		0	6
		South Dayi			0	1	0	0		0		4		0			0	0	4	1	0		1			0	2		0	0	1		0	2	0		0	16
		Volta Total			13	15	5	35		0		29		0			19	8	10	19	1		32			0	29		1	0	27		2	4	11		4	264
	Western	Aowin-Suaman			0	0	0	1		0		1		0			0	0	0	0	0		0			0	0		0	0	2		0	0	0		0	4
		Bia			0	0	0	0		0		0		0			0	0	0	0	0		0			0	0		0	0	1		0	0	0		0	1
		Juabeso			0	0	0	1		0		0		0			0	0	0	0	0		0			0	0		0	0	0		0	0	0		0	1
		Mpohor Wassa East			0	5	0	2		0		0		0			0	3	2	2	0		0			0	0		1	0	2		2	0	0		0	19
		Nzema East			0	0	0	0		0		0		0			0	0	0	0	0		0			0	0		0	0	0		0	0	1		0	1
		Sefwi Wiawso			0	0	0	1		0		0		0			0	0	0	0	0		0			0	0		0	0	0		0	0	0		0	1
		Shama Ahanta East			0	0	0	0		0		0		0			0	0	0	0	0		0			0	1		0	0	0		0	0	0		0	1
		Wasa Amenfi East			0	0	0	0		0		2		0			0	0	0	0	0		0			0	1		0	0	1		0	0	0		0	4
		Wasa Amenfi West			0	0	0	0		0		0		0			0	0	0	0	0		0			0	0		0	0	1		0	0	0		0	1
		Wassa West			0	1	0	0		0		0		0			0	0	0	1	0		0			0	0		0	0	1		0	0	1		0	4
		Western Total			0	6	0	5		0		3		0			0	3	2	3	0		0			0	2		1	0	8		2	0	2		0	37
	Provincial Total				129	300	32	283		12		132		31			158	104	77	88	12		219			17	160		46	4	220		149	15	180		35	2403
	Mar-2015				2015-03-01	2015-03-02	2015-03-03	2015-03-04		2015-03-05		2015-03-06		2015-03-07			2015-03-08	2015-03-09	2015-03-10	2015-03-11	2015-03-12		2015-03-13			2015-03-14	2015-03-15		2015-03-17	2015-03-19	2015-03-20		2015-03-22	2015-03-24	2015-03-26		2015-03-28	2015-03-29		2015-03-30		2015-03-31	Monthly Total
	Ashanti	Adansi North			1	0	1	0		0		0		0			1	0	0	0	0		0			0	0		0	0	0		0	0	0		0	0		0		0	3
		Adansi South			11	0	2	0		0		0		0			1	0	1	0	0		0			0	0		0	0	0		0	0	0		0	0		0		0	15
		Afigya Sekyere			12	2	0	0		0		0		0			1	0	2	0	0		0			0	0		5	0	0		0	3	1		0	0		0		0	26
		Ahafo Ano North			6	0	0	1		0		1		0			1	0	0	0	0		0			0	0		1	0	0		0	0	0		0	0		0		0	10
		Ahafo Ano South			19	4	2	0		0		0		0			2	0	0	1	0		0			0	0		0	0	0		0	1	2		0	0		0		0	31
		Amansie Central			2	0	0	0		0		0		0			0	0	0	0	0		0			0	0		0	0	0		0	0	0		0	0		0		0	2
		Amansie East			1	0	0	1		0		1		0			1	0	1	0	0		0			0	0		0	1	0		0	0	0		0	0		0		0	6
		Amansie West			5	0	2	0		0		0		0			1	0	2	0	2		0			0	0		0	0	0		0	0	0		0	0		0		0	12
		Asante Akim North			3	7	1	0		0		0		0			3	0	4	0	0		0			0	1		8	0	2		0	0	0		0	0		0		0	29
		Asante Akim South			6	0	0	0		0		0		0			0	0	1	0	1		0			0	0		3	0	0		0	0	0		0	0		0		0	11
		Atwima			10	0	0	0		0		2		0			0	0	0	0	0		0			0	1		3	0	0		0	1	1		0	0		0		0	18
		Atwima Mponua			6	0	0	0		0		0		0			2	0	1	0	1		0			0	0		4	0	0		0	3	0		0	0		0		0	17
		Bosomtwe-Kwanwoma			7	0	0	0		0		1		0			0	0	0	0	0		0			0	0		0	0	0		0	0	0		0	0		0		0	8
		Ejisu-Juabeng			10	0	0	0		0		0		0			1	0	0	0	0		0			0	0		0	0	0		0	0	0		0	0		0		0	11
		Ejura Sekyedumas			21	3	6	0		0		0		0			0	0	0	0	0		0			0	0		0	0	0		0	1	0		0	0		0		0	31
		Kumasi			0	0	1	0		0		0		0			0	0	0	0	0		0			0	0		0	0	0		0	0	0		0	0		0		0	1
		Kwabre			3	0	0	0		1		0		0			0	0	0	0	0		0			0	0		0	0	0		0	1	1		0	0		0		0	6
		Offinso			62	5	2	1		0		2		0			4	0	0	0	0		0			0	0		5	0	0		0	2	0		0	0		0		0	83
		Sekyere East			94	14	32	9		6		10		6			18	0	17	3	5		0			2	0		14	1	0		0	0	0		0	0		0		0	231
	Mar-2015				2015-03-01	2015-03-02	2015-03-03	2015-03-04		2015-03-05		2015-03-06		2015-03-07			2015-03-08	2015-03-09	2015-03-10	2015-03-11	2015-03-12		2015-03-13			2015-03-14	2015-03-15		2015-03-17	2015-03-19	2015-03-20		2015-03-22	2015-03-24	2015-03-26		2015-03-28	2015-03-29		2015-03-30		2015-03-31	Monthly Total
	Ashanti	Sekyere West			22	3	3	1		0		0		0			5	0	1	0	2		0			0	0		7	0	0		0	6	0		0	0		0		0	50
		Ashanti Total			301	38	52	13		7		17		6			41	0	30	4	11		0			2	2		50	2	2		0	18	5		0	0		0		0	601
	Brong Ahafo	Asunafo North			0	0	0	0		0		1		0			0	0	0	0	0		0			0	0		0	0	0		0	0	2		0	0		0		0	3
		Asunafo South			2	0	0	0		0		0		0			1	0	0	0	0		0			0	1		0	0	0		0	1	0		0	0		0		0	5
		Asutifi			22	3	0	0		0		1		0			1	0	0	0	0		0			0	1		0	0	0		0	1	0		0	0		0		0	29
		Atebubu-Amantin			4	0	3	0		0		0		0			0	0	0	0	0		0			0	0		0	0	0		0	0	0		0	0		0		0	7
		Berekum			10	39	5	3		0		3		1			2	0	0	3	2		0			0	0		0	0	0		0	0	0		0	5		0		0	73
		Dormaa			28	16	11	1		0		0		0			0	0	0	0	0		0			0	0		0	0	0		0	1	0		2	2		0		0	61
		Jaman North			0	0	1	0		0		0		0			0	0	0	0	0		0			0	0		0	0	0		0	0	0		0	0		0		0	1
		Jaman South			0	0	0	0		0		0		0			0	0	1	0	0		0			0	1		0	0	0		0	4	1		0	0		0		1	8
		Kintampo North			7	2	2	0		0		0		0			0	2	1	0	0		0			0	0		1	0	0		0	0	0		0	0		0		0	15
		Kintampo South			18	2	3	0		0		3		0			0	0	1	0	0		0			0	1		0	0	0		0	3	0		0	0		0		0	31
		Nkoranza			35	0	4	1		0		0		0			3	0	0	1	0		0			0	0		0	0	0		0	3	0		0	1		0		0	48
		Pru			3	0	3	1		0		0		0			2	0	1	0	0		0			0	1		0	0	0		0	0	0		0	0		0		0	11
		Sene			17	3	9	0		2		2		2			1	0	5	0	0		0			0	0		1	0	1		0	5	0		0	0		0		0	48
		Sunyani			36	12	6	1		0		0		0			1	0	0	0	0		0			0	0		0	0	0		0	3	0		0	0		0		0	59
		Tain			39	14	14	0		0		3		0			3	0	6	0	2		0			0	1		0	0	3		0	7	0		0	1		1		1	95
		Tano North			20	4	4	0		0		4		0			1	0	3	0	0		0			0	2		0	0	2		0	4	1		0	0		0		0	45
		Tano South			14	0	0	0		0		2		0			2	0	0	0	0		0			0	0		0	0	0		0	1	1		0	0		0		0	20
	Mar-2015				2015-03-01	2015-03-02	2015-03-03	2015-03-04		2015-03-05		2015-03-06		2015-03-07			2015-03-08	2015-03-09	2015-03-10	2015-03-11	2015-03-12		2015-03-13			2015-03-14	2015-03-15		2015-03-17	2015-03-19	2015-03-20		2015-03-22	2015-03-24	2015-03-26		2015-03-28	2015-03-29		2015-03-30		2015-03-31	Monthly Total
	Brong Ahafo	Techiman			16	2	0	0		0		0		0			6	0	3	0	0		0			0	0		0	0	0		0	0	0		1	0		0		0	28
		Brong Ahafo Total			271	97	65	7		2		19		3			23	2	21	4	4		0			0	8		2	0	6		0	33	5		3	9		1		2	587
	Central	Agona			1	0	0	0		0		0		0			0	0	0	0	0		0			0	0		0	0	0		0	0	0		0	0		0		0	1
		Ajumako-Enyan-Esiam			0	0	0	0		0		0		0			2	0	2	0	0		0			0	0		0	0	0		0	0	0		0	0		0		0	4
		Asikuma Odoben			0	0	1	0		0		0		0			0	0	0	0	0		0			0	0		0	0	0		0	0	0		0	0		0		0	1
		Assin North			9	0	5	0		1		0		0			0	0	8	0	0		0			0	0		2	1	0		0	0	1		0	0		0		0	27
		Assin South			1	0	0	0		0		0		0			0	0	1	0	0		0			0	0		0	0	0		0	0	0		0	0		0		0	2
		Gomoa			2	0	0	0		0		0		0			0	0	1	0	0		0			0	0		0	0	0		0	6	0		0	0		0		0	9
		Komenda-Edina-Eguafo-			0	0	0	0		0		0		0			0	0	1	0	0		0			0	0		0	0	0		0	0	0		0	0		0		0	1
		Lower Denkyira			6	0	0	0		0		0		0			0	0	3	0	0		0			0	1		0	0	0		0	0	0		0	0		0		0	10
		Mfantsiman			0	0	1	0		0		0		0			0	0	0	0	0		0			0	0		0	0	0		0	0	0		0	0		0		0	1
		Upper Denkyira			6	0	3	0		0		0		0			1	0	4	0	0		0			0	0		0	0	0		0	0	0		0	0		0		0	14
		Central Total			25	0	10	0		1		0		0			3	0	20	0	0		0			0	1		2	1	0		0	6	1		0	0		0		0	70
	Eastern	Afram Plains			29	0	6	3		1		1		0			11	0	5	0	0		0			0	0		3	0	0		0	1	0		0	0		0		0	60
		Akwapim North			8	0	0	0		0		0		0			0	0	0	0	0		0			0	0		0	0	0		0	0	0		0	0		0		0	8
		Akwapim South			0	1	0	0		0		0		0			0	0	0	0	0		0			0	0		0	0	0		0	0	0		0	0		0		0	1
		Asuogyaman			0	0	0	0		0		2		0			0	0	1	0	0		0			0	0		0	0	0		0	0	0		0	0		0		0	3
		Atiwa			6	0	3	0		0		0		0			0	0	2	0	0		0			0	0		0	0	0		0	0	0		0	0		0		0	11
		Birim North			3	0	1	0		0		0		0			0	0	5	0	0		0			0	0		0	0	0		0	0	0		0	0		0		0	9
		Birim South			4	0	1	0		0		0		0			0	0	2	0	0		0			0	0		0	0	0		0	0	0		0	0		0		0	7
	Mar-2015				2015-03-01	2015-03-02	2015-03-03	2015-03-04		2015-03-05		2015-03-06		2015-03-07			2015-03-08	2015-03-09	2015-03-10	2015-03-11	2015-03-12		2015-03-13			2015-03-14	2015-03-15		2015-03-17	2015-03-19	2015-03-20		2015-03-22	2015-03-24	2015-03-26		2015-03-28	2015-03-29		2015-03-30		2015-03-31	Monthly Total
	Eastern	East Akim			2	0	0	0		0		0		0			0	0	0	0	0		0			0	0		0	0	0		0	0	0		0	0		0		0	2
		Fanteakwa			10	0	3	0		0		1		0			2	0	2	0	0		0			0	0		0	0	0		0	0	3		0	0		0		0	21
		Kwabibirem			4	0	0	0		0		0		0			0	0	6	0	0		0			0	0		0	0	0		0	0	0		0	0		0		0	10
		Kwahu South			2	0	0	0		0		0		0			0	0	0	0	0		0			0	0		0	0	0		0	0	0		0	0		0		0	2
		Kwahu West			2	0	0	0		0		0		0			0	0	0	0	0		0			0	0		0	0	0		0	0	0		0	0		0		0	2
		Manya Krobo			9	0	2	0		0		0		0			0	3	1	0	0		0			0	0		2	1	0		0	0	0		0	0		0		2	20
		Suhum Kraboa			0	0	1	0		0		0		0			1	0	0	0	0		0			0	0		0	0	0		0	0	0		0	0		0		0	2
		Yilo Krobo			3	0	2	0		0		1		0			0	0	1	0	1		0			0	0		0	0	0		0	0	0		0	0		0		0	8
		Eastern Total			82	1	19	3		1		5		0			14	3	25	0	1		0			0	0		5	1	0		0	1	3		0	0		0		2	166
	Greater Accra	Dangbe West			0	0	0	0		0		0		0			0	0	1	0	0		0			0	2		0	0	0		0	0	0		0	0		0		0	3
		Greater Accra Total			0	0	0	0		0		0		0			0	0	1	0	0		0			0	2		0	0	0		0	0	0		0	0		0		0	3
	Northern	Bole			4	0	2	0		0		0		0			0	0	0	0	0		0			0	0		0	0	0		0	0	1		0	0		0		1	8
		Bunkpurugu Yunyoo			2	0	1	0		0		0		0			1	1	2	0	0		0			0	0		0	0	0		0	0	0		0	0		0		0	7
		Central Gonja			9	0	3	0		0		1		0			1	0	0	1	0		0			0	1		0	0	0		0	0	0		0	0		0		0	16
		East Gonja			13	8	5	0		0		0		1			2	0	3	0	0		0			0	1		0	0	0		0	2	0		0	0		0		0	35
		East Mamprusi			0	0	0	0		0		0		0			0	0	0	0	0		0			0	0		0	0	0		0	0	0		1	0		0		0	1
		Gushiegu			11	2	6	0		5		0		0			0	0	2	0	0		0			0	0		0	0	0		0	3	0		0	0		0		0	29
		Karaga			2	0	4	0		0		0		0			1	0	1	0	0		0			0	0		0	0	0		0	0	0		0	0		0		0	8
		Nanumba North			13	0	4	0		0		0		0			3	0	4	0	0		0			4	0		1	0	0		0	0	0		0	0		0		0	29
		Nanumba South			9	1	1	0		0		0		1			3	0	9	0	0		0			0	0		0	0	0		0	1	0		0	0		0		0	25
	Mar-2015				2015-03-01	2015-03-02	2015-03-03	2015-03-04		2015-03-05		2015-03-06		2015-03-07			2015-03-08	2015-03-09	2015-03-10	2015-03-11	2015-03-12		2015-03-13			2015-03-14	2015-03-15		2015-03-17	2015-03-19	2015-03-20		2015-03-22	2015-03-24	2015-03-26		2015-03-28	2015-03-29		2015-03-30		2015-03-31	Monthly Total
	Northern	Saboba Chereponi			15	0	6	1		15		1		3			3	0	0	1	2		0			1	5		1	0	0		0	0	0		2	0		0		0	56
		Savelugu Nanton			3	0	4	0		0		0		0			0	0	0	0	0		0			0	1		0	0	0		0	0	0		0	0		0		0	8
		Sawa-Tuna-Kalba			0	0	0	0		0		1		0			2	0	1	0	1		0			0	0		0	0	0		0	0	0		0	1		0		0	6
		Tolon-Kumbungu			4	0	0	0		0		0		0			0	0	0	0	0		0			0	0		0	0	0		0	0	0		0	0		0		0	4
		West Gonja			16	0	7	0		1		1		0			4	0	1	0	0		0			0	0		2	0	0		0	0	0		0	5		0		0	37
		West Mamprusi			0	0	1	3		1		1		0			3	0	1	0	0		0			0	0		0	0	0		0	1	0		0	0		0		0	11
		Yendi			10	0	11	0		0		0		0			3	0	2	2	0		0			2	0		0	0	0		0	1	0		2	0		0		0	33
		Zabzugu Tatale			9	0	8	0		4		2		0			2	0	6	2	0		0			0	0		0	0	0		0	0	0		0	0		0		0	33
		Northern Total			120	11	63	4		26		7		5			28	1	32	6	3		0			7	8		4	0	0		0	8	1		5	6		0		1	346
	Upper East	Bawku West			0	0	0	0		0		0		0			0	0	1	0	0		0			0	0		0	0	0		0	0	0		0	0		0		0	1
		Bolgatanga			0	0	0	3		0		0		0			0	0	0	0	0		0			0	0		0	0	0		0	0	0		0	0		0		0	3
		Builsa			3	0	0	0		0		0		0			0	0	0	0	0		0			0	0		0	0	0		0	0	0		0	0		0		0	3
		Garu Tempane			1	0	0	0		0		0		0			0	0	0	0	0		0			0	0		0	0	0		0	0	0		0	0		0		0	1
		Kassena Nankana			1	0	0	0		0		0		0			0	0	1	0	0		1			0	0		0	0	0		0	0	0		0	0		0		0	3
		Talensi Nabdam			1	0	0	0		0		0		0			1	0	0	0	0		0			0	0		0	0	0		0	0	0		0	0		0		1	3
		Upper East Total			6	0	0	3		0		0		0			1	0	2	0	0		1			0	0		0	0	0		0	0	0		0	0		0		1	14
	Upper West	Jirapa Lambussie			0	0	0	0		0		0		0			1	0	0	0	0		0			0	0		0	0	0		1	0	0		0	0		0		0	2
		Lawra			4	0	0	0		0		0		3			0	0	0	1	0		0			0	0		0	0	0		0	0	0		0	0		0		0	8
		Nadowli			1	0	0	0		0		0		0			0	0	0	0	0		0			0	0		0	0	0		0	0	0		0	0		0		0	1
		Sissala East			0	2	1	0		1		0		0			1	0	2	0	0		1			0	0		0	0	0		0	0	0		0	0		0		0	8
	Mar-2015				2015-03-01	2015-03-02	2015-03-03	2015-03-04		2015-03-05		2015-03-06		2015-03-07			2015-03-08	2015-03-09	2015-03-10	2015-03-11	2015-03-12		2015-03-13			2015-03-14	2015-03-15		2015-03-17	2015-03-19	2015-03-20		2015-03-22	2015-03-24	2015-03-26		2015-03-28	2015-03-29		2015-03-30		2015-03-31	Monthly Total
	Upper West	Sissala West			0	0	0	0		0		0		0			0	0	0	0	0		0			0	0		1	0	0		0	0	0		3	0		0		0	4
		Wa East			1	0	0	0		1		1		0			1	0	2	0	0		0			0	0		0	0	0		0	0	0		0	0		0		0	6
		Upper West Total			6	2	1	0		2		1		3			3	0	4	1	0		1			0	0		1	0	0		1	0	0		3	0		0		0	29
	Volta	Adaklu Anyigbe			10	0	4	0		0		0		1			1	0	3	0	0		0			0	0		0	0	0		0	0	0		0	0		0		0	19
		Akatsi			6	0	0	0		0		0		0			1	0	1	0	0		0			0	0		0	0	0		0	0	0		0	0		0		0	8
		Ho			2	0	1	0		0		0		0			0	0	3	0	1		0			0	0		0	0	0		0	0	0		0	0		0		0	7
		Hohoe			14	0	3	0		1		0		0			1	0	1	0	0		0			0	0		1	0	0		0	0	0		0	0		0		0	21
		Jasikan			24	1	7	2		0		0		0			1	0	5	0	0		0			0	0		4	0	0		0	0	0		0	0		0		0	44
		Kadjebi			9	0	3	0		0		0		0			0	0	6	0	2		0			0	0		2	0	0		0	0	0		0	0		0		0	22
		Kpandu			0	0	3	2		0		2		0			3	0	0	0	0		0			0	0		2	0	0		0	0	0		0	0		0		0	12
		Krachi			6	0	2	0		0		0		0			0	0	1	0	1		0			0	0		0	0	0		0	1	0		0	0		0		0	11
		Krachi East			15	0	1	3		0		0		2			0	0	1	0	0		0			0	0		0	0	0		0	0	0		0	0		0		0	22
		Nkwanta			30	1	16	0		0		0		1			6	0	14	0	4		0			3	0		1	0	0		0	0	1		4	0		0		0	81
		North Tongu			2	0	0	0		0		0		0			1	0	0	0	0		0			0	0		0	0	0		0	0	0		0	0		0		0	3
		South Dayi			4	0	1	0		0		2		0			1	0	5	2	0		0			0	0		1	0	1		0	0	0		0	0		0		0	17
		South Tongu			1	0	0	0		0		0		0			0	0	0	0	0		0			0	0		0	0	0		0	0	0		0	0		0		0	1
		Volta Total			123	2	41	7		1		4		4			15	0	40	2	8		0			3	0		11	0	1		0	1	1		4	0		0		0	268
	Western	Ahanta West			0	0	0	0		0		0		0			0	0	0	0	0		0			0	1		0	0	0		0	0	0		0	0		0		0	1
		Aowin-Suaman			3	0	1	0		0		0		0			2	0	1	0	0		0			0	0		6	0	0		0	1	0		0	0		0		0	14
		Bia			1	0	0	0		0		0		0			2	0	0	0	0		0			0	0		0	0	0		0	1	0		0	0		0		0	4
	Mar-2015				2015-03-01	2015-03-02	2015-03-03	2015-03-04		2015-03-05		2015-03-06		2015-03-07			2015-03-08	2015-03-09	2015-03-10	2015-03-11	2015-03-12		2015-03-13			2015-03-14	2015-03-15		2015-03-17	2015-03-19	2015-03-20		2015-03-22	2015-03-24	2015-03-26		2015-03-28	2015-03-29		2015-03-30		2015-03-31	Monthly Total
	Western	Bibiani Anhwiaso			2	0	1	0		0		0		0			0	0	0	0	0		0			0	0		0	0	0		0	0	0		0	0		0		0	3
		Jomoro			0	0	0	0		0		0		0			0	0	0	0	0		0			0	1		0	0	0		0	0	0		0	0		0		0	1
		Juabeso			10	0	1	0		0		0		0			4	0	0	0	0		0			0	0		0	0	1		0	0	0		0	0		0		0	16
		Mpohor Wassa East			3	2	0	0		1		0		0			3	0	3	0	0		0			0	0		0	0	3		0	2	0		0	0		0		0	17
		Nzema East			0	0	2	0		0		0		0			0	0	1	0	0		0			0	0		0	0	0		0	2	0		0	0		0		0	5
		Sefwi Wiawso			9	0	1	0		0		0		0			2	0	0	0	0		0			0	0		0	0	1		0	1	0		0	0		0		0	14
		Wasa Amenfi East			2	0	0	0		0		0		0			1	0	2	0	0		0			0	0		0	0	2		0	2	1		0	0		0		0	10
		Wasa Amenfi West			9	1	3	0		0		0		0			1	0	1	0	0		0			2	0		4	0	0		0	5	0		0	0		0		0	26
		Wassa West			1	0	1	1		0		0		0			0	0	2	1	1		0			0	1		0	0	0		0	3	0		0	0		0		0	11
		Western Total			40	3	10	1		1		0		0			15	0	10	1	1		0			2	3		10	0	7		0	17	1		0	0		0		0	122
	Provincial Total				974	154	261	38		41		53		21			143	6	185	18	28		2			14	24		85	4	16		1	84	17		15	15		1		6	2206
	Apr-2015				2015-04-02	2015-04-04	2015-04-06	2015-04-07		2015-04-09		2015-04-11		2015-04-16			2015-04-18	2015-04-19	2015-04-20	2015-04-21	2015-04-23		2015-04-25			2015-04-27	2015-04-28		2015-04-29	Monthly Total
	Ashanti	Adansi North			0	0	0	0		0		0		0			0	0	0	0	0		0			1	0		0	1
		Adansi South			1	0	0	0		0		0		0			2	0	0	0	0		0			0	0		0	3
		Ahafo Ano North			2	0	0	0		0		0		0			1	0	0	0	0		0			0	0		0	3
		Ahafo Ano South			2	0	0	0		0		0		0			0	0	0	0	0		0			0	0		0	2
		Amansie East			0	0	0	0		0		1		0			0	0	0	0	0		0			0	0		0	1
		Amansie West			0	0	0	0		0		1		0			0	0	0	0	0		0			0	0		0	1
		Asante Akim North			1	0	0	0		0		2		0			0	0	0	0	0		0			0	0		0	3
		Atwima Mponua			3	1	0	0		0		0		0			0	0	0	0	0		0			1	0		0	5
		Bosomtwe-Kwanwoma			0	0	0	0		0		0		0			0	0	0	0	0		0			0	0		1	1
		Obuasi Municipal			0	0	0	0		0		2		0			3	0	0	0	0		0			1	0		0	6
		Offinso			5	1	0	0		0		0		0			0	0	0	0	0		0			0	0		0	6
		Sekyere East			3	0	0	1		0		0		0			0	0	0	0	0		0			1	0		0	5
		Sekyere West			1	0	0	0		0		0		0			0	0	0	0	0		0			0	0		0	1
		Ashanti Total			18	2	0	1		0		6		0			6	0	0	0	0		0			4	0		1	38
	Brong Ahafo	Asutifi			0	0	0	0		0		1		0			0	0	0	0	0		0			0	0		0	1
		Atebubu-Amantin			0	0	0	0		0		0		0			1	0	0	0	0		0			0	0		0	1
		Berekum			0	0	0	0		0		0		0			0	0	0	0	0		1			3	0		0	4
		Dormaa			17	0	0	0		0		0		0			0	0	0	0	0		0			0	0		0	17
		Jaman South			4	0	0	0		0		0		0			0	0	1	0	0		0			0	0		0	5
	Apr-2015				2015-04-02	2015-04-04	2015-04-06	2015-04-07		2015-04-09		2015-04-11		2015-04-16			2015-04-18	2015-04-19	2015-04-20	2015-04-21	2015-04-23		2015-04-25			2015-04-27	2015-04-28		2015-04-29	Monthly Total
	Brong Ahafo	Kintampo South			2	0	0	0		0		0		0			0	0	0	0	0		0			0	0		0	2
		Nkoranza			1	0	0	0		0		0		0			0	0	0	0	0		0			0	0		0	1
		Sene			0	0	0	0		0		0		0			0	0	0	0	1		0			0	0		0	1
		Sunyani			2	0	0	0		0		0		0			0	0	0	0	0		0			0	0		0	2
		Tain			3	0	0	0		0		2		0			0	0	0	0	0		0			2	0		0	7
		Tano North			3	0	0	0		0		0		0			0	0	0	0	0		0			0	0		0	3
		Techiman			3	0	0	0		0		1		0			0	0	0	0	0		0			0	0		0	4
		Brong Ahafo Total			35	0	0	0		0		4		0			1	0	1	0	1		1			5	0		0	48
	Central	Abura-Asebu-Kwamankese			0	0	0	0		0		1		0			0	0	0	0	0		0			1	0		0	2
		Ajumako-Enyan-Esiam			0	0	1	0		0		0		0			0	0	0	0	0		0			9	0		4	14
		Assin North			1	0	0	0		0		0		0			1	0	0	0	0		0			0	0		0	2
		Assin South			0	0	0	0		0		0		0			0	0	0	0	0		0			2	0		0	2
		Awutu Efutu Senya			0	1	0	0		0		0		0			0	0	1	0	0		0			0	0		0	2
		Gomoa			0	0	2	0		0		1		2			2	0	3	0	0		0			16	0		3	29
		Komenda-Edina-Eguafo-			0	0	0	0		0		0		0			0	0	0	0	0		0			1	0		0	1
		Lower Denkyira			0	0	0	0		0		0		0			1	0	0	0	0		0			0	0		0	1
		Mfantsiman			0	0	0	0		1		1		0			1	0	1	0	0		1			5	0		1	11
		Upper Denkyira			0	0	0	0		0		1		0			0	0	0	0	0		0			0	0		0	1
		Central Total			1	1	3	0		1		4		2			5	0	5	0	0		1			34	0		8	65
	Apr-2015				2015-04-02	2015-04-04	2015-04-06	2015-04-07		2015-04-09		2015-04-11		2015-04-16			2015-04-18	2015-04-19	2015-04-20	2015-04-21	2015-04-23		2015-04-25			2015-04-27	2015-04-28		2015-04-29	Monthly Total
	Eastern	Afram Plains			0	1	0	0		0		0		0			2	0	0	0	0		0			0	0		0	3
		Birim North			0	0	0	0		0		0		0			2	0	0	0	0		0			0	0		0	2
		Manya Krobo			0	0	0	0		0		0		0			1	0	0	0	0		0			2	0		0	3
		Suhum Kraboa			0	0	0	0		0		0		0			0	0	0	0	0		0			1	0		0	1
		Eastern Total			0	1	0	0		0		0		0			5	0	0	0	0		0			3	0		0	9
	Northern	Central Gonja			1	0	0	0		0		0		1			0	0	0	0	0		0			0	0		0	2
		East Gonja			0	0	0	2		0		0		0			0	0	0	0	1		0			0	0		0	3
		Nanumba North			0	0	0	0		0		0		0			1	0	0	0	0		0			0	0		0	1
		Saboba Chereponi			1	0	0	0		1		1		0			8	4	1	2	0		0			0	0		0	18
		West Mamprusi			0	0	0	0		0		0		0			0	0	1	0	0		0			0	0		0	1
		Yendi			0	0	0	0		0		0		0			0	0	0	0	0		0			1	0		0	1
		Zabzugu Tatale			1	0	0	0		0		2		0			1	0	0	0	1		0			0	0		0	5
		Northern Total			3	0	0	2		1		3		1			10	4	2	2	2		0			1	0		0	31
	Upper East	Bawku Municipal			0	0	0	0		0		0		0			0	0	0	0	0		0			2	0		0	2
		Builsa			2	0	0	0		0		0		0			3	0	0	0	0		0			0	0		0	5
		Upper East Total			2	0	0	0		0		0		0			3	0	0	0	0		0			2	0		0	7
	Upper West	Sissala West			0	0	0	0		0		0		0			1	0	0	0	0		0			0	0		0	1
		Upper West Total			0	0	0	0		0		0		0			1	0	0	0	0		0			0	0		0	1
	Volta	Akatsi			0	0	0	0		0		0		0			0	0	0	0	0		0			1	0		0	1
		Hohoe			0	0	0	0		0		0		0			1	0	0	0	0		0			0	0		1	2
	Apr-2015				2015-04-02	2015-04-04	2015-04-06	2015-04-07		2015-04-09		2015-04-11		2015-04-16			2015-04-18	2015-04-19	2015-04-20	2015-04-21	2015-04-23		2015-04-25			2015-04-27	2015-04-28		2015-04-29	Monthly Total
	Volta	Jasikan			0	0	0	0		0		0		0			1	0	0	0	0		0			0	1		0	2
		Krachi East			0	0	0	0		0		0		0			0	0	0	0	1		0			0	0		0	1
		Nkwanta			1	0	0	1		0		2		0			0	0	1	0	0		0			0	0		1	6
		South Tongu			0	0	0	0		0		1		0			3	0	0	0	0		0			0	0		0	4
		Volta Total			1	0	0	1		0		3		0			5	0	1	0	1		0			1	1		2	16
	Western	Ahanta West			0	0	0	1		0		0		0			0	0	0	0	0		0			1	0		0	2
		Aowin-Suaman			2	0	0	0		0		0		0			0	0	0	0	0		0			0	0		0	2
		Bia			1	0	0	0		0		0		0			0	0	0	0	0		0			0	0		0	1
		Bibiani Anhwiaso			0	0	0	0		0		1		0			0	0	0	0	0		0			2	0		0	3
		Jomoro			0	0	0	0		0		0		1			1	0	0	0	0		0			4	0		0	6
		Mpohor Wassa East			0	0	0	0		0		1		0			3	0	0	0	3		15			4	1		2	29
		Nzema East			0	0	0	0		0		0		0			0	0	2	0	0		0			3	0		0	5
		Sefwi Wiawso			0	0	0	0		0		0		0			1	0	0	0	0		0			0	0		0	1
		Shama Ahanta East			0	0	0	0		0		0		0			0	0	0	0	0		0			1	0		0	1
		Wasa Amenfi East			0	0	0	0		1		2		0			0	0	0	0	0		1			0	0		0	4
		Wasa Amenfi West			6	0	0	0		1		0		0			3	0	0	0	0		1			0	0		0	11
		Wassa West			0	0	1	0		0		1		0			2	0	0	0	0		0			0	0		0	4
		Western Total			9	0	1	1		2		5		1			10	0	2	0	3		17			15	1		2	69
	Provincial Total				69	4	4	5		4		25		4			46	4	11	2	7		19			65	2		13	284
	May-2015				2015-05-06	2015-05-08	2015-05-09	2015-05-11		2015-05-13		2015-05-14		2015-05-15			2015-05-16	2015-05-20	2015-05-24	2015-05-25	Monthly Total
	Ashanti	Amansie Central			0	0	0	1		0		0		0			0	0	0	0	1
		Amansie West			0	0	0	1		0		0		0			0	0	0	0	1
		Atwima Mponua			0	0	0	2		2		0		0			0	0	0	0	4
		Sekyere East			0	0	0	0		1		0		0			0	0	0	0	1
		Sekyere West			0	0	0	1		0		0		0			0	0	0	0	1
		Ashanti Total			0	0	0	5		3		0		0			0	0	0	0	8
	Brong Ahafo	Atebubu-Amantin			0	0	0	1		0		1		0			0	1	0	0	3
		Berekum			0	0	0	1		0		0		0			0	0	0	0	1
		Dormaa			0	0	0	1		0		0		0			0	0	0	0	1
		Jaman South			0	0	0	0		1		0		0			0	0	0	0	1
		Sene			0	0	0	0		0		1		0			0	1	0	0	2
		Tain			0	0	0	0		0		0		0			0	1	0	0	1
		Brong Ahafo Total			0	0	0	3		1		2		0			0	3	0	0	9
	Central	Agona			0	0	1	0		0		0		0			0	0	0	0	1
		Gomoa			0	0	0	0		3		0		0			0	0	0	0	3
		Mfantsiman			0	0	0	0		1		0		0			0	0	0	0	1
		Central Total			0	0	1	0		4		0		0			0	0	0	0	5
	Eastern	Afram Plains			0	0	0	0		2		0		0			0	0	0	0	2
		Kwabibirem			0	0	0	0		2		0		0			0	0	0	0	2
	May-2015				2015-05-06	2015-05-08	2015-05-09	2015-05-11		2015-05-13		2015-05-14		2015-05-15			2015-05-16	2015-05-20	2015-05-24	2015-05-25	Monthly Total
	Eastern	Manya Krobo			0	0	0	0		1		0		0			0	0	0	0	1
		Eastern Total			0	0	0	0		5		0		0			0	0	0	0	5
	Northern	Saboba Chereponi			1	0	0	0		5		0		0			0	0	0	1	7
		Tolon-Kumbungu			0	0	0	1		0		0		0			0	0	0	0	1
		West Gonja			0	0	0	0		1		0		0			0	0	0	0	1
		Northern Total			1	0	0	1		6		0		0			0	0	0	1	9
	Volta	Jasikan			0	1	0	0		0		0		0			0	0	1	0	2
		Keta			0	0	0	1		0		0		0			0	0	0	0	1
		Kpandu			0	0	0	1		0		0		0			0	0	0	0	1
		Volta Total			0	1	0	2		0		0		0			0	0	1	0	4
	Western	Bibiani Anhwiaso			0	0	0	0		2		0		0			0	0	0	0	2
		Mpohor Wassa East			0	2	2	1		4		0		2			1	0	0	0	12
		Wassa West			0	0	0	1		0		0		0			0	0	0	0	1
		Western Total			0	2	2	2		6		0		2			1	0	0	0	15
	Provincial Total				1	3	3	13		25		2		2			1	3	1	1	55
	Jun-2015				2015-06-21	2015-06-23	Monthly Total
	Greater Accra	Accra			3	2	5
		Greater Accra Total			3	2	5
	Provincial Total				3	2	5
	Jul-2015				2015-07-07	2015-07-12	2015-07-14	2015-07-23		2015-07-26		Monthly Total
	Brong Ahafo	Berekum			0	0	0	1		0		1
		Brong Ahafo Total			0	0	0	1		0		1
	Greater Accra	Accra			0	0	1	0		0		1
		Greater Accra Total			0	0	1	0		0		1
	Upper East	Builsa			2	0	0	0		0		2
		Upper East Total			2	0	0	0		0		2
	Western	Jomoro			0	1	0	0		1		2
		Western Total			0	1	0	0		1		2
	Provincial Total				2	1	1	1		1		6
	Aug-2015				2015-08-01	2015-08-06	2015-08-08	2015-08-15		2015-08-17		2015-08-19		2015-08-24			2015-08-26	2015-08-28	2015-08-29	2015-08-31	Monthly Total
	Ashanti	Asante Akim North			0	0	0	0		2		0		0			0	0	0	0	2
		Offinso			0	1	0	0		0		0		0			0	0	0	0	1
		Sekyere East			0	1	0	0		2		0		0			0	0	0	0	3
		Sekyere West			0	1	0	0		0		0		0			0	0	0	0	1
		Ashanti Total			0	3	0	0		4		0		0			0	0	0	0	7
	Brong Ahafo	Atebubu-Amantin			0	2	0	0		0		0		0			0	0	0	0	2
		Jaman South			0	0	1	0		0		0		0			0	0	0	0	1
		Nkoranza			0	1	0	0		3		0		0			0	0	0	0	4
		Pru			0	0	1	0		0		0		0			0	0	0	0	1
		Sene			0	1	0	0		0		0		0			0	0	0	0	1
		Tain			0	0	0	0		0		1		0			0	0	0	0	1
		Techiman			0	0	2	0		1		0		0			0	0	0	0	3
		Brong Ahafo Total			0	4	4	0		4		1		0			0	0	0	0	13
	Eastern	Afram Plains			0	0	0	0		1		0		0			0	0	0	0	1
		Kwahu South			0	0	0	0		1		0		1			0	0	1	2	5
		Manya Krobo			0	0	0	1		0		0		0			0	0	0	0	1
		Yilo Krobo			0	1	1	0		0		0		0			0	1	0	0	3
		Eastern Total			0	1	1	1		2		0		1			0	1	1	2	10
	Aug-2015				2015-08-01	2015-08-06	2015-08-08	2015-08-15		2015-08-17		2015-08-19		2015-08-24			2015-08-26	2015-08-28	2015-08-29	2015-08-31	Monthly Total
	Greater Accra	Dangbe West			2	0	0	0		0		0		0			0	0	0	0	2
		Greater Accra Total			2	0	0	0		0		0		0			0	0	0	0	2
	Volta	Adaklu Anyigbe			0	0	0	0		0		0		0			1	0	0	0	1
		Akatsi			1	0	0	0		0		0		0			1	0	0	0	2
		Ho			0	0	0	1		0		0		0			0	0	0	0	1
		Hohoe			0	1	0	0		0		0		0			0	0	0	0	1
		Jasikan			0	0	1	0		0		0		0			0	0	0	0	1
		Keta			0	0	0	1		0		0		0			0	0	0	0	1
		North Tongu			0	0	0	1		0		0		0			0	0	0	0	1
		Volta Total			1	1	1	3		0		0		0			2	0	0	0	8
	Provincial Total				3	9	6	4		10		1		1			2	1	1	2	40
	Sep-2015				2015-09-04	2015-09-09	2015-09-11	2015-09-13		2015-09-18		2015-09-20		2015-09-22			2015-09-23	2015-09-27	2015-09-28	Monthly Total
	Ashanti	Amansie Central			0	0	1	0		0		0		0			0	0	0	1
		Amansie East			0	1	0	0		0		0		0			0	0	0	1
		Atwima			0	0	1	0		0		0		0			0	0	0	1
		Sekyere East			0	1	0	0		0		0		0			0	0	0	1
		Ashanti Total			0	2	2	0		0		0		0			0	0	0	4
	Brong Ahafo	Kintampo South			0	0	0	0		1		0		0			0	0	0	1
		Tain			1	0	0	0		0		0		0			0	0	0	1
		Brong Ahafo Total			1	0	0	0		1		0		0			0	0	0	2
	Central	Gomoa			0	0	0	0		0		0		1			0	0	0	1
		Central Total			0	0	0	0		0		0		1			0	0	0	1
	Eastern	Afram Plains			1	2	0	0		0		0		0			0	0	0	3
		Akwapim North			0	0	0	0		1		0		0			0	0	0	1
		Kwahu South			0	1	0	3		0		0		0			0	0	0	4
		Eastern Total			1	3	0	3		1		0		0			0	0	0	8
	Greater Accra	Dangbe East			1	0	0	0		0		0		0			0	0	2	3
		Greater Accra Total			1	0	0	0		0		0		0			0	0	2	3
	Northern	Saboba Chereponi			0	0	0	0		0		0		0			1	0	0	1
		Savelugu Nanton			0	0	1	0		0		0		0			0	0	0	1
	Sep-2015				2015-09-04	2015-09-09	2015-09-11	2015-09-13		2015-09-18		2015-09-20		2015-09-22			2015-09-23	2015-09-27	2015-09-28	Monthly Total
	Northern	Tolon-Kumbungu			0	0	0	0		1		0		0			0	0	0	1
		Northern Total			0	0	1	0		1		0		0			1	0	0	3
	Volta	Adaklu Anyigbe			0	0	2	0		0		0		0			0	0	0	2
		Akatsi			0	0	1	0		0		0		0			0	0	0	1
		Krachi East			0	0	0	0		0		0		0			1	0	0	1
		North Tongu			0	1	0	0		0		1		0			0	0	0	2
		South Dayi			0	0	0	0		0		0		0			0	1	0	1
		South Tongu			0	0	0	0		1		0		0			0	0	0	1
		Volta Total			0	1	3	0		1		1		0			1	1	0	8
	Provincial Total				3	6	6	3		4		1		1			2	1	2	29
	Oct-2015				2015-10-02	2015-10-04	2015-10-09	2015-10-11		2015-10-14		2015-10-17		2015-10-18			2015-10-23	2015-10-24	2015-10-25	2015-10-27	2015-10-29		2015-10-30			Monthly Total
	Ashanti	Asante Akim North			0	0	0	0		0		0		0			0	0	0	0	1		0			1
		Ejura Sekyedumas			0	0	0	0		0		0		0			0	0	0	0	0		1			1
		Sekyere East			0	0	0	0		0		0		0			0	0	0	0	1		0			1
		Sekyere West			0	0	0	1		0		0		0			0	0	0	0	0		0			1
		Ashanti Total			0	0	0	1		0		0		0			0	0	0	0	2		1			4
	Brong Ahafo	Atebubu-Amantin			0	0	0	0		0		0		1			0	0	0	0	0		0			1
		Brong Ahafo Total			0	0	0	0		0		0		1			0	0	0	0	0		0			1
	Central	Awutu Efutu Senya			2	0	0	0		0		0		0			0	0	0	0	0		0			2
		Central Total			2	0	0	0		0		0		0			0	0	0	0	0		0			2
	Eastern	Akwapim South			0	1	0	0		0		0		0			0	0	0	0	0		0			1
		Birim South			0	1	0	0		0		0		0			0	0	0	0	0		0			1
		Eastern Total			0	2	0	0		0		0		0			0	0	0	0	0		0			2
	Greater Accra	Dangbe West			0	0	0	0		0		1		0			2	0	0	0	0		0			3
		Greater Accra Total			0	0	0	0		0		1		0			2	0	0	0	0		0			3
	Northern	Central Gonja			0	0	0	0		0		0		0			0	0	0	1	0		0			1
		Nanumba North			0	0	0	0		0		0		1			0	0	0	0	0		0			1
		West Mamprusi			0	0	0	0		0		0		0			0	0	0	0	0		2			2
		Yendi			0	0	1	0		0		0		0			0	0	0	1	0		0			2
		Northern Total			0	0	1	0		0		0		1			0	0	0	2	0		2			6
	Oct-2015				2015-10-02	2015-10-04	2015-10-09	2015-10-11		2015-10-14		2015-10-17		2015-10-18			2015-10-23	2015-10-24	2015-10-25	2015-10-27	2015-10-29		2015-10-30			Monthly Total
	Upper East	Builsa			0	0	0	0		0		0		0			0	1	1	0	0		0			2
		Upper East Total			0	0	0	0		0		0		0			0	1	1	0	0		0			2
	Upper West	Wa			0	0	0	0		1		0		0			0	0	0	0	0		0			1
		Upper West Total			0	0	0	0		1		0		0			0	0	0	0	0		0			1
	Volta	Hohoe			0	0	0	0		0		0		0			1	0	0	0	0		0			1
		Keta			0	0	0	1		0		0		0			0	0	0	0	0		0			1
		Kpandu			0	0	0	0		0		0		0			0	1	0	0	0		0			1
		Nkwanta			0	0	0	0		0		0		0			0	0	0	1	0		0			1
		North Tongu			1	0	0	0		0		0		1			0	0	0	0	0		0			2
		Volta Total			1	0	0	1		0		0		1			1	1	0	1	0		0			6
	Western	Jomoro			0	0	0	0		0		0		0			1	0	0	0	0		0			1
		Western Total			0	0	0	0		0		0		0			1	0	0	0	0		0			1
	Provincial Total				3	2	1	2		1		1		3			4	2	1	3	2		3			28
	Nov-2015				2015-11-01	2015-11-03	2015-11-05	2015-11-07		2015-11-08		2015-11-09		2015-11-10			2015-11-11	2015-11-12	2015-11-13	2015-11-14	2015-11-15		2015-11-16			2015-11-17	2015-11-18		2015-11-19	2015-11-20	2015-11-21		2015-11-22	2015-11-23	2015-11-24		2015-11-25	2015-11-26		2015-11-27		2015-11-28	2015-11-29		2015-11-30		Monthly Total
	Ashanti	Amansie West			0	0	1	0		0		0		0			0	1	0	0	0		0			0	0		0	0	0		0	0	0		0	0		0		0	0		0		2
		Asante Akim North			0	0	0	0		0		0		0			0	0	0	0	0		0			0	0		0	0	0		0	0	0		0	2		0		0	0		0		2
		Ejura Sekyedumas			0	0	0	0		1		0		1			0	0	0	0	0		0			0	0		0	0	0		0	0	0		0	0		0		0	0		0		2
		Sekyere East			0	0	1	0		0		0		0			0	0	0	0	0		0			0	0		4	0	0		0	2	0		0	0		0		0	0		0		7
		Sekyere West			0	0	0	0		0		0		0			0	0	0	0	0		0			0	0		3	0	0		0	0	0		0	1		0		0	0		1		5
		Ashanti Total			0	0	2	0		1		0		1			0	1	0	0	0		0			0	0		7	0	0		0	2	0		0	3		0		0	0		1		18
	Brong Ahafo	Atebubu-Amantin			0	0	0	0		0		0		1			0	0	0	2	0		0			0	0		0	0	0		0	0	1		0	0		0		3	0		2		9
		Jaman North			0	0	0	0		0		0		0			0	0	0	0	0		0			0	0		1	0	0		0	0	1		0	0		0		0	0		0		2
		Jaman South			0	0	0	0		0		0		0			0	0	0	0	0		0			0	0		0	0	0		1	0	0		0	0		0		1	0		0		2
		Kintampo North			0	0	0	0		0		0		0			0	2	0	0	0		0			0	0		4	0	4		0	0	1		2	5		0		5	1		21		45
		Kintampo South			0	0	0	0		0		0		0			0	1	0	2	0		0			0	0		2	0	0		0	0	0		1	1		0		1	0		8		16
		Nkoranza			0	0	0	0		0		0		0			0	0	0	1	0		0			0	0		1	0	3		0	0	0		0	1		0		1	0		1		8
		Pru			0	0	0	0		0		0		2			0	1	0	9	0		0			0	0		4	0	10		0	6	3		4	3		0		4	0		7		53
		Sene			0	2	1	0		0		0		0			0	3	0	0	0		1			0	0		8	0	4		2	10	14		3	16		1		19	0		28		112
		Sunyani			0	0	0	0		0		0		0			0	0	0	0	0		0			0	0		0	0	0		0	0	0		0	0		0		1	0		0		1
		Tain			0	0	1	0		0		0		2			0	3	0	0	1		0			0	0		0	0	0		0	1	0		0	9		0		3	0		11		31
		Techiman			0	0	0	0		0		0		0			0	0	0	0	0		0			0	0		0	0	0		0	0	0		0	0		0		1	0		0		1
		Brong Ahafo Total			0	2	2	0		0		0		5			0	10	0	14	1		1			0	0		20	0	21		3	17	20		10	35		1		39	1		78		280
	Nov-2015				2015-11-01	2015-11-03	2015-11-05	2015-11-07		2015-11-08		2015-11-09		2015-11-10			2015-11-11	2015-11-12	2015-11-13	2015-11-14	2015-11-15		2015-11-16			2015-11-17	2015-11-18		2015-11-19	2015-11-20	2015-11-21		2015-11-22	2015-11-23	2015-11-24		2015-11-25	2015-11-26		2015-11-27		2015-11-28	2015-11-29		2015-11-30		Monthly Total
	Central	Gomoa			0	0	1	0		0		0		0			0	0	0	0	0		0			0	0		0	0	0		0	0	0		0	0		0		0	0		0		1
		Central Total			0	0	1	0		0		0		0			0	0	0	0	0		0			0	0		0	0	0		0	0	0		0	0		0		0	0		0		1
	Eastern	Afram Plains			0	0	0	0		0		0		0			0	0	0	1	0		0			0	0		5	0	1		0	1	2		2	1		0		5	0		12		30
		Fanteakwa			0	0	0	0		0		0		0			0	0	0	0	0		0			0	0		0	0	0		0	0	0		0	1		0		0	0		0		1
		Kwahu South			0	0	0	0		0		0		0			0	0	0	0	0		0			0	0		0	0	0		0	1	0		0	0		0		1	0		1		3
		Manya Krobo			0	0	0	0		0		0		0			0	0	0	0	0		0			0	0		0	0	0		0	0	0		0	0		0		0	0		1		1
		Eastern Total			0	0	0	0		0		0		0			0	0	0	1	0		0			0	0		5	0	1		0	2	2		2	2		0		6	0		14		35
	Greater Accra	Dangbe East			0	0	0	0		0		0		0			0	0	0	0	0		0			0	0		1	0	0		0	0	0		0	0		0		1	0		1		3
		Tema			0	0	0	0		0		0		0			0	0	0	0	0		0			0	0		0	0	0		0	0	0		1	0		0		0	0		0		1
		Greater Accra Total			0	0	0	0		0		0		0			0	0	0	0	0		0			0	0		1	0	0		0	0	0		1	0		0		1	0		1		4
	Northern	Bole			0	0	0	0		0		0		0			0	0	0	0	2		2			0	0		4	0	2		1	1	4		8	4		0		7	7		36		78
		Bunkpurugu Yunyoo			0	1	0	2		0		0		0			0	2	3	3	0		0			3	1		1	0	0		3	0	0		6	4		3		4	0		7		43
		Central Gonja			0	0	0	1		0		0		1			0	23	0	10	4		2			3	0		6	0	31		9	23	15		1	32		0		19	1		32		213
		East Gonja			0	0	1	1		0		0		1			0	18	0	13	0		0			1	6		15	0	23		5	16	5		10	24		1		12	0		55		207
		East Mamprusi			0	0	0	0		0		0		0			0	0	2	0	1		2			3	0		1	2	0		0	5	1		1	1		2		1	0		2		24
		Gushiegu			0	1	2	8		0		5		6			0	7	0	12	0		4			3	0		11	0	4		0	10	6		2	2		0		10	0		19		112
		Karaga			0	1	0	0		0		0		0			0	10	0	8	9		2			4	1		10	1	12		4	10	6		5	0		1		2	0		32		118
		Nanumba North			0	0	1	0		0		0		0			0	7	0	5	0		0			1	0		1	0	2		0	5	1		0	1		0		0	0		15		39
		Nanumba South			0	0	1	0		0		0		0			0	1	0	1	0		1			0	0		2	0	1		0	6	1		0	2		0		5	0		5		26
		Saboba Chereponi			0	1	0	11		0		5		4			0	17	0	12	1		9			10	2		17	4	2		0	0	8		5	10		0		8	0		8		134
	Nov-2015				2015-11-01	2015-11-03	2015-11-05	2015-11-07		2015-11-08		2015-11-09		2015-11-10			2015-11-11	2015-11-12	2015-11-13	2015-11-14	2015-11-15		2015-11-16			2015-11-17	2015-11-18		2015-11-19	2015-11-20	2015-11-21		2015-11-22	2015-11-23	2015-11-24		2015-11-25	2015-11-26		2015-11-27		2015-11-28	2015-11-29		2015-11-30		Monthly Total
	Northern	Savelugu Nanton			0	0	2	0		0		0		0			0	7	0	12	0		2			1	0		12	0	1		3	4	1		2	1		0		1	1		12		62
		Sawa-Tuna-Kalba			0	0	0	0		0		0		0			0	7	0	9	4		9			1	0		39	3	9		17	5	11		8	29		0		27	21		104		303
		Tamale			0	0	0	0		0		0		0			0	1	0	0	0		0			0	0		0	0	5		0	0	0		1	1		0		0	0		0		8
		Tolon-Kumbungu			0	0	0	1		0		0		0			0	1	0	5	6		2			0	5		13	0	1		6	6	5		4	8		0		1	3		21		88
		West Gonja			0	0	0	0		0		0		1			0	4	1	0	3		0			0	0		6	0	3		4	6	36		6	27		0		13	8		112		230
		West Mamprusi			0	2	1	3		5		1		1			0	15	22	28	18		3			7	5		32	0	10		7	23	11		8	33		2		37	3		39		316
		Yendi			0	2	0	2		0		0		1			0	17	0	21	4		2			3	3		29	0	21		3	32	4		14	27		0		16	2		36		239
		Zabzugu Tatale			0	0	0	0		0		0		0			0	0	0	2	0		0			0	0		8	0	4		0	4	1		0	3		0		4	0		17		43
		Northern Total			0	8	8	29		5		11		15			0	137	28	141	52		40			40	23		207	10	131		62	156	116		81	209		9		167	46		552		2283
	Upper East	Bawku Municipal			0	0	0	0		0		0		0			0	0	0	3	0		0			0	0		0	0	2		0	1	2		0	0		0		1	0		1		10
		Bawku West			0	1	0	3		0		0		0			0	12	3	10	0		3			4	0		4	0	0		0	3	2		0	17		0		10	0		5		77
		Bolgatanga			0	0	1	0		1		0		0			0	7	0	1	0		0			1	3		1	0	0		0	0	3		1	3		1		0	0		3		26
		Bongo			0	0	0	0		0		0		0			0	4	0	6	0		0			1	0		0	1	0		1	0	0		0	0		0		1	0		8		22
		Builsa			0	5	3	6		2		1		5			0	20	2	36	11		8			5	0		11	1	16		8	14	14		3	17		1		26	4		18		237
		Garu Tempane			0	0	0	0		0		0		0			0	4	1	3	0		0			0	0		4	0	0		0	0	3		2	3		0		2	0		6		28
		Kassena Nankana			0	2	0	0		0		0		2			0	7	2	6	10		1			13	2		16	4	7		0	12	16		1	7		2		9	3		19		141
		Talensi Nabdam			2	3	1	7		0		0		0			0	17	0	10	2		0			5	1		9	0	1		0	13	7		6	13		1		5	0		11		114
		Upper East Total			2	11	5	16		3		1		7			0	71	8	75	23		12			29	6		45	6	26		9	43	47		13	60		5		54	7		71		655
	Upper West	Jirapa Lambussie			0	1	0	1		0		0		2			2	10	2	5	7		6			11	0		29	3	2		2	9	7		2	24		2		13	3		13		156
		Lawra			0	0	0	0		0		0		1			0	5	1	2	0		2			5	0		10	0	0		2	1	3		2	15		0		3	2		4		58
	Nov-2015				2015-11-01	2015-11-03	2015-11-05	2015-11-07		2015-11-08		2015-11-09		2015-11-10			2015-11-11	2015-11-12	2015-11-13	2015-11-14	2015-11-15		2015-11-16			2015-11-17	2015-11-18		2015-11-19	2015-11-20	2015-11-21		2015-11-22	2015-11-23	2015-11-24		2015-11-25	2015-11-26		2015-11-27		2015-11-28	2015-11-29		2015-11-30		Monthly Total
	Upper West	Nadowli			1	0	1	0		1		0		0			0	6	1	16	6		4			7	0		26	1	0		10	7	29		3	41		2		48	5		33		248
		Sissala East			0	2	0	0		0		0		1			0	6	0	14	3		2			9	2		28	0	6		14	18	22		15	49		0		54	19		48		312
		Sissala West			0	4	0	2		0		0		0			0	12	0	14	12		4			3	0		25	1	2		18	22	9		9	10		1		34	13		24		219
		Wa			0	0	0	0		0		0		1			0	0	0	1	1		0			0	0		8	0	0		6	2	4		0	14		0		8	6		34		85
		Wa East			0	0	0	0		0		0		0			0	0	0	0	1		0			4	0		18	2	3		7	0	11		4	27		0		19	3		38		137
		Wa West			0	0	0	0		0		0		2			0	3	1	2	1		1			2	0		14	0	0		0	4	6		0	12		0		12	3		10		73
		Upper West Total			1	7	1	3		1		0		7			2	42	5	54	31		19			41	2		158	7	13		59	63	91		35	192		5		191	54		204		1288
	Volta	Adaklu Anyigbe			0	0	0	0		0		0		0			0	1	0	0	0		0			0	0		0	0	0		0	0	0		0	0		0		0	0		0		1
		Ho			0	0	0	0		0		0		0			0	0	0	0	0		0			0	0		0	0	0		0	0	0		0	0		0		0	0		1		1
		Hohoe			0	0	0	0		0		0		0			0	0	0	1	0		0			1	0		1	0	0		0	0	1		0	0		0		0	0		0		4
		Keta			0	0	0	0		0		0		0			0	1	0	0	0		0			0	0		0	0	0		0	0	0		0	0		0		0	0		0		1
		Krachi			0	0	0	1		0		0		0			0	7	0	4	0		0			0	0		5	0	3		0	3	0		0	1		0		8	0		13		45
		Krachi East			0	0	0	0		1		0		0			0	0	0	0	0		0			0	0		1	0	2		0	1	2		0	0		0		0	0		2		9
		Nkwanta			0	1	1	0		0		0		0			0	10	0	10	0		1			0	2		7	0	8		0	9	0		2	1		0		5	0		15		72
		Volta Total			0	1	1	1		1		0		0			0	19	0	15	0		1			1	2		14	0	13		0	13	3		2	2		0		13	0		31		133
	Western	Shama Ahanta East			0	0	0	0		0		0		1			0	1	0	0	0		0			0	0		0	0	0		0	0	0		0	0		0		0	0		0		2
		Western Total			0	0	0	0		0		0		1			0	1	0	0	0		0			0	0		0	0	0		0	0	0		0	0		0		0	0		0		2
	Provincial Total				3	29	20	49		11		12		36			2	281	41	300	107		73			111	33		457	23	205		133	296	279		144	503		20		471	108		952		4699
	Dec-2015				2015-12-01	2015-12-02	2015-12-03	2015-12-04		2015-12-05		2015-12-06		2015-12-07			2015-12-08	2015-12-09	2015-12-10	2015-12-11	2015-12-12		2015-12-13			2015-12-14	2015-12-15		2015-12-16	2015-12-17	2015-12-18		2015-12-19	2015-12-20	2015-12-21		2015-12-22	2015-12-23		2015-12-24		2015-12-25	2015-12-26		2015-12-27		2015-12-28	2015-12-29
	Ashanti	Adansi North			0	0	0	0		0		0		0			0	0	0	0	0		0			0	0		0	0	0		0	0	0		0	0		0		0	0		0		1	0
		Adansi South			0	0	0	0		0		0		0			0	0	0	0	0		0			0	0		0	0	0		0	0	0		0	1		0		0	0		0		0	0
		Afigya Sekyere			0	0	0	0		0		0		0			0	0	0	0	0		0			0	0		0	0	0		0	0	0		0	0		0		0	0		0		0	1
		Ahafo Ano North			0	0	0	0		0		0		0			0	0	0	0	0		0			0	0		0	0	0		1	0	0		0	0		0		0	0		0		0	0
		Amansie Central			0	0	0	0		0		0		0			0	0	0	0	1		0			1	0		0	0	0		0	0	1		0	0		0		1	0		0		0	0
		Amansie East			0	0	0	0		0		0		0			0	0	0	0	0		0			0	0		1	0	0		0	0	0		0	0		0		0	0		0		0	0
		Asante Akim North			0	0	0	0		3		0		0			0	0	1	0	2		0			5	0		3	9	3		5	0	8		0	14		2		7	7		3		3	0
		Asante Akim South			0	0	0	0		0		0		0			0	0	0	0	0		0			0	0		0	0	0		0	0	1		0	0		0		0	0		0		0	0
		Atwima			0	0	0	0		0		0		0			0	0	0	0	0		0			0	0		0	0	0		0	0	1		0	0		2		0	0		0		0	0
		Bosomtwe-Kwanwoma			0	0	0	0		0		0		0			0	0	0	0	0		0			0	0		0	0	0		0	0	0		0	0		0		0	0		0		0	0
		Ejura Sekyedumas			0	0	0	0		0		0		0			0	0	0	0	2		0			0	0		1	0	1		20	0	6		0	3		0		1	3		0		12	0
		Kumasi			0	0	0	0		0		0		0			0	0	0	0	0		0			0	0		0	0	0		0	0	2		0	0		0		0	0		0		0	0
		Kwabre			0	0	0	0		0		0		0			0	0	0	0	0		0			0	0		1	0	0		0	0	0		0	0		0		0	0		0		2	0
		Offinso			0	0	0	0		0		0		0			0	0	0	0	3		0			0	0		1	1	0		1	0	5		0	0		0		3	0		0		0	0
		Sekyere East			0	0	0	0		7		0		1			0	10	22	9	19		0			21	1		51	28	25		34	28	66		0	108		24		39	34		11		63	3
		Sekyere West			0	0	0	0		11		0		1			0	0	10	1	11		0			12	4		22	11	18		13	2	28		0	31		6		18	15		2		30	1
		Ashanti Total			0	0	0	0		21		0		2			0	10	33	10	38		0			39	5		80	49	47		74	30	118		0	157		34		69	59		16		111	5
	Brong Ahafo	Asutifi			0	0	0	0		0		0		0			0	0	0	0	0		0			0	0		0	0	0		1	0	0		0	1		0		0	0		0		1	0
		Atebubu-Amantin			1	0	5	0		9		0		6			0	13	11	3	9		0			11	5		28	18	7		17	3	18		0	19		4		12	5		4		23	0
	Dec-2015				2015-12-01	2015-12-02	2015-12-03	2015-12-04		2015-12-05		2015-12-06		2015-12-07			2015-12-08	2015-12-09	2015-12-10	2015-12-11	2015-12-12		2015-12-13			2015-12-14	2015-12-15		2015-12-16	2015-12-17	2015-12-18		2015-12-19	2015-12-20	2015-12-21		2015-12-22	2015-12-23		2015-12-24		2015-12-25	2015-12-26		2015-12-27		2015-12-28	2015-12-29
	Brong Ahafo	Berekum			0	0	2	0		0		0		0			5	0	0	0	2		0			2	0		1	0	0		1	0	2		0	2		3		0	2		2		3	0
		Dormaa			0	0	0	0		0		0		0			1	0	0	0	1		0			1	0		0	2	0		2	0	2		0	1		0		0	0		0		14	0
		Jaman North			0	0	0	0		1		0		1			0	0	5	0	0		0			0	0		3	1	0		2	0	5		0	5		0		0	0		0		0	0
		Jaman South			0	0	1	0		1		0		0			0	0	0	0	0		0			1	0		0	0	0		0	0	0		0	0		0		0	0		0		0	0
		Kintampo North			18	1	32	0		46		0		59			31	36	59	10	89		0			79	24		146	49	43		86	17	62		0	48		17		20	12		9		61	3
		Kintampo South			2	0	6	0		29		0		27			33	15	50	13	60		0			52	14		53	27	25		25	7	35		0	21		3		4	12		3		27	0
		Nkoranza			0	0	0	0		8		0		0			7	20	23	5	33		0			48	16		68	32	23		31	2	37		5	48		11		18	6		9		40	0
		Pru			10	5	9	0		67		1		35			19	56	79	34	90		4			73	39		169	77	78		85	11	61		3	73		11		24	9		10		72	1
		Sene			34	11	26	3		142		0		114			38	66	84	40	130		22			158	13		198	110	119		181	29	162		1	167		33		55	25		12		86	27
		Sunyani			0	0	0	0		0		0		0			0	0	2	0	0		0			0	0		0	0	0		0	0	0		0	2		0		0	0		0		1	0
		Tain			26	0	21	0		58		3		51			34	33	72	22	69		2			85	6		80	86	33		57	0	41		0	24		8		23	19		10		12	0
		Tano North			0	0	0	0		0		0		0			0	0	0	0	0		0			0	0		0	0	0		0	0	0		0	0		0		0	0		0		0	0
		Techiman			0	0	0	0		0		0		0			0	0	0	0	0		0			0	0		1	0	1		0	0	1		0	3		0		0	0		0		2	0
		Brong Ahafo Total			91	17	102	3		361		4		293			168	239	385	127	483		28			510	117		747	402	329		488	69	426		9	414		90		156	90		59		342	31
	Central	Awutu Efutu Senya			0	0	0	0		0		0		0			0	0	0	0	0		0			0	0		2	0	0		0	0	0		0	0		0		0	0		0		0	0
		Gomoa			0	0	0	0		0		0		0			0	0	0	0	0		0			0	0		0	0	0		0	0	1		0	0		0		0	0		0		0	0
		Lower Denkyira			0	0	0	0		0		0		0			0	0	0	0	0		0			0	0		0	0	0		0	0	0		0	0		0		0	0		0		0	0
		Mfantsiman			0	0	0	0		0		0		0			0	0	0	0	0		0			0	0		0	0	0		0	0	0		0	1		0		0	0		0		0	0
		Upper Denkyira			0	0	0	0		0		0		0			0	0	0	0	0		0			0	0		0	0	0		0	0	1		0	1		0		0	0		0		0	0
		Central Total			0	0	0	0		0		0		0			0	0	0	0	0		0			0	0		2	0	0		0	0	2		0	2		0		0	0		0		0	0
	Dec-2015				2015-12-01	2015-12-02	2015-12-03	2015-12-04		2015-12-05		2015-12-06		2015-12-07			2015-12-08	2015-12-09	2015-12-10	2015-12-11	2015-12-12		2015-12-13			2015-12-14	2015-12-15		2015-12-16	2015-12-17	2015-12-18		2015-12-19	2015-12-20	2015-12-21		2015-12-22	2015-12-23		2015-12-24		2015-12-25	2015-12-26		2015-12-27		2015-12-28	2015-12-29
	Eastern	Afram Plains			4	1	5	1		38		0		19			18	52	22	11	66		4			42	17		113	34	51		73	13	41		0	76		14		62	23		7		61	14
		Akwapim North			0	0	0	0		0		0		0			0	0	0	0	0		0			1	0		0	0	0		0	0	0		0	0		0		0	0		0		0	0
		Akwapim South			0	0	0	0		0		0		0			0	0	0	0	0		0			0	0		0	0	0		0	0	0		0	0		0		0	0		0		0	0
		Asuogyaman			0	0	0	0		0		0		0			0	0	0	0	2		0			1	0		1	2	0		1	0	2		0	2		0		4	0		1		3	2
		Fanteakwa			0	0	0	0		0		0		3			0	2	1	2	1		0			1	0		2	11	3		7	0	3		0	0		0		9	3		0		7	2
		Kwahu South			0	0	0	0		5		0		0			0	3	0	0	1		0			4	0		14	3	0		13	1	10		0	12		2		5	7		0		9	0
		Manya Krobo			0	0	0	0		0		0		0			0	0	0	0	0		0			0	0		1	4	4		8	0	2		0	0		0		2	0		2		17	0
		New Juaben			0	0	0	0		0		0		0			0	0	0	0	0		0			0	0		0	0	0		0	0	0		0	1		0		0	0		0		0	0
		Suhum Kraboa			0	0	0	0		0		0		0			0	0	0	0	0		0			0	0		0	0	0		0	0	0		0	5		0		0	0		0		0	0
		West Akim			0	0	0	0		0		0		0			0	0	0	0	0		0			0	0		0	0	0		0	0	1		0	0		0		0	0		0		0	0
		Yilo Krobo			0	0	0	0		0		0		0			0	2	0	0	0		0			2	0		0	0	1		0	0	0		0	0		0		1	2		1		4	1
		Eastern Total			4	1	5	1		43		0		22			18	59	23	13	70		4			51	17		131	54	59		102	14	59		0	96		16		83	35		11		101	19
	Greater Accra	Dangbe East			0	0	0	0		0		0		0			0	1	0	0	0		0			0	0		5	0	0		0	0	2		0	0		0		2	0		0		1	0
		Dangbe West			0	0	0	0		1		0		0			0	0	0	1	0		0			0	0		0	0	0		0	0	0		0	1		0		0	0		0		1	0
		Greater Accra Total			0	0	0	0		1		0		0			0	1	0	1	0		0			0	0		5	0	0		0	0	2		0	1		0		2	0		0		2	0
	Northern	Bole			46	10	72	0		98		8		108			59	84	132	28	131		4			89	30		119	52	24		61	2	38		0	44		4		11	17		2		29	0
		Bunkpurugu Yunyoo			2	3	0	2		5		0		4			4	3	2	0	6		0			5	3		10	3	10		3	2	7		0	12		11		0	3		0		2	0
		Central Gonja			76	10	27	0		127		8		71			40	73	88	33	163		1			93	13		183	82	46		81	16	84		0	76		21		23	25		11		42	4
		East Gonja			57	12	14	1		151		7		62			53	130	121	48	196		9			158	26		241	157	82		139	19	157		2	137		40		36	32		29		80	3
		East Mamprusi			0	1	2	0		3		0		2			1	0	1	2	0		0			6	0		1	0	3		3	2	1		0	7		0		2	5		0		7	0
	Dec-2015				2015-12-01	2015-12-02	2015-12-03	2015-12-04		2015-12-05		2015-12-06		2015-12-07			2015-12-08	2015-12-09	2015-12-10	2015-12-11	2015-12-12		2015-12-13			2015-12-14	2015-12-15		2015-12-16	2015-12-17	2015-12-18		2015-12-19	2015-12-20	2015-12-21		2015-12-22	2015-12-23		2015-12-24		2015-12-25	2015-12-26		2015-12-27		2015-12-28	2015-12-29
	Northern	Gushiegu			7	4	0	0		12		0		16			3	12	7	0	9		8			20	4		26	21	20		15	12	12		0	17		8		24	20		18		45	5
		Karaga			13	14	0	0		6		1		6			1	10	30	11	28		1			40	1		28	12	9		19	4	15		0	28		1		13	29		22		16	4
		Nanumba North			9	9	3	0		16		0		20			8	15	13	6	26		4			56	5		60	18	12		33	3	34		0	28		11		4	7		2		27	6
		Nanumba South			1	1	0	0		2		0		11			1	5	1	0	4		0			10	0		10	5	7		16	2	6		0	7		0		0	5		0		10	1
		Saboba Chereponi			22	5	0	10		27		2		2			0	10	6	2	4		7			15	11		23	31	12		9	12	9		1	21		14		23	16		1		8	21
		Savelugu Nanton			7	3	0	3		13		0		12			1	6	8	9	10		4			18	2		20	12	9		12	1	29		0	7		0		1	2		4		10	9
		Sawa-Tuna-Kalba			98	19	66	0		92		1		37			36	50	73	21	160		0			81	36		59	78	31		61	6	20		0	38		13		24	22		3		20	1
		Tamale			0	2	0	0		2		0		0			0	1	1	1	4		0			10	0		3	1	1		1	3	1		0	8		0		0	0		0		1	0
		Tolon-Kumbungu			19	7	0	0		29		0		17			4	11	11	5	56		0			13	4		4	4	7		25	4	7		0	8		0		0	13		1		1	2
		West Gonja			101	28	43	1		127		12		102			81	95	175	48	165		0			178	59		248	110	81		127	33	139		0	81		60		23	75		37		58	5
		West Mamprusi			49	27	0	2		59		4		12			29	12	42	16	48		1			44	19		46	41	13		23	6	38		0	23		1		8	3		9		18	2
		Yendi			40	4	0	0		52		0		11			13	46	35	5	25		5			61	1		83	30	15		33	13	27		1	27		23		18	11		4		15	2
		Zabzugu Tatale			17	13	0	0		13		0		17			1	16	5	7	6		4			21	0		26	8	5		8	4	6		2	22		5		7	7		6		19	2
		Northern Total			564	172	227	19		834		43		510			335	579	751	242	1041		48			918	214		1190	665	387		669	144	630		6	591		212		217	292		149		408	67
	Upper East	Bawku Municipal			0	0	1	0		1		0		0			0	2	0	0	0		0			0	0		1	2	0		0	0	0		0	0		0		0	0		1		0	0
		Bawku West			6	0	2	0		2		0		4			1	1	1	1	1		2			9	0		1	2	7		3	1	4		0	2		1		0	3		0		0	0
		Bolgatanga			6	0	0	0		0		0		0			0	0	3	0	0		1			1	2		0	0	0		0	0	0		0	0		0		0	0		0		0	0
		Bongo			0	0	0	0		1		0		1			0	0	0	0	0		0			1	1		0	0	0		0	0	1		0	0		0		0	0		0		0	0
		Builsa			15	1	0	0		29		0		7			1	6	14	5	11		0			10	0		21	9	8		1	2	5		0	11		1		2	3		1		0	0
		Garu Tempane			2	0	0	2		4		0		1			0	0	0	0	0		0			6	0		0	0	0		1	0	1		0	2		0		0	1		0		2	0
	Dec-2015				2015-12-01	2015-12-02	2015-12-03	2015-12-04		2015-12-05		2015-12-06		2015-12-07			2015-12-08	2015-12-09	2015-12-10	2015-12-11	2015-12-12		2015-12-13			2015-12-14	2015-12-15		2015-12-16	2015-12-17	2015-12-18		2015-12-19	2015-12-20	2015-12-21		2015-12-22	2015-12-23		2015-12-24		2015-12-25	2015-12-26		2015-12-27		2015-12-28	2015-12-29
	Upper East	Kassena Nankana			10	14	4	0		16		3		1			1	9	2	2	13		3			4	2		4	4	6		10	0	12		0	25		2		1	5		0		2	0
		Talensi Nabdam			4	1	1	1		6		0		4			0	3	5	0	0		0			4	0		1	3	1		1	0	1		0	4		3		0	7		0		2	0
		Upper East Total			43	16	8	3		59		3		18			3	21	25	8	25		6			35	5		28	20	22		16	3	24		0	44		7		3	19		2		6	0
	Upper West	Jirapa Lambussie			9	1	4	0		15		0		0			1	3	12	0	6		0			2	2		2	2	2		2	0	1		0	0		0		5	2		0		0	0
		Lawra			7	1	0	0		5		1		0			1	2	0	0	1		0			0	0		2	2	0		0	0	1		0	2		0		0	3		0		0	0
		Nadowli			32	10	4	0		20		0		0			8	5	8	1	31		0			25	4		13	22	6		13	4	10		0	9		5		2	6		9		8	2
		Sissala East			44	24	4	3		45		0		13			8	19	43	10	27		0			22	9		41	35	31		28	7	21		0	45		8		8	20		20		29	0
		Sissala West			39	5	1	0		39		8		6			10	4	28	3	44		4			25	2		55	28	18		35	4	32		0	19		12		3	33		12		11	0
		Wa			27	9	2	0		37		0		11			9	10	38	4	37		0			25	5		23	16	6		29	0	23		0	18		1		1	21		2		2	0
		Wa East			42	13	1	0		40		5		15			15	22	28	8	52		1			42	10		41	25	20		33	12	21		0	27		6		3	29		10		17	0
		Wa West			14	3	3	0		20		2		0			2	1	9	2	18		0			17	0		4	6	4		5	0	8		0	2		1		2	1		0		0	0
		Upper West Total			214	66	19	3		221		16		45			54	66	166	28	216		5			158	32		181	136	87		145	27	117		0	122		33		24	115		53		67	2
	Volta	Adaklu Anyigbe			0	0	0	0		0		0		6			0	5	1	0	12		0			6	0		33	3	18		14	5	22		0	19		4		25	5		6		31	10
		Akatsi			0	0	0	0		0		0		0			0	0	0	0	0		0			0	0		0	0	4		0	2	1		0	7		0		9	3		0		6	0
		Ho			0	1	0	0		0		0		1			0	4	0	0	2		0			7	0		18	0	14		4	0	12		0	25		1		21	1		2		4	1
		Hohoe			0	0	0	0		0		0		0			0	0	0	0	1		0			2	0		2	0	0		0	0	0		0	0		0		2	0		0		2	0
		Jasikan			0	0	0	0		0		0		0			0	0	0	0	2		1			1	0		0	0	0		2	0	1		0	3		0		5	0		0		0	1
		Kadjebi			0	0	0	0		0		0		0			0	0	0	0	0		0			0	0		3	0	0		0	0	0		0	0		0		0	0		0		0	0
		Keta			0	0	0	0		0		0		2			0	0	0	0	0		0			0	0		1	0	0		0	0	2		0	1		0		0	0		0		0	0
		Ketu			0	0	0	0		0		0		1			0	0	0	0	0		0			0	0		2	0	1		0	0	2		0	0		0		3	0		0		1	2
	Dec-2015				2015-12-01	2015-12-02	2015-12-03	2015-12-04		2015-12-05		2015-12-06		2015-12-07			2015-12-08	2015-12-09	2015-12-10	2015-12-11	2015-12-12		2015-12-13			2015-12-14	2015-12-15		2015-12-16	2015-12-17	2015-12-18		2015-12-19	2015-12-20	2015-12-21		2015-12-22	2015-12-23		2015-12-24		2015-12-25	2015-12-26		2015-12-27		2015-12-28	2015-12-29
	Volta	Kpandu			0	0	0	0		0		0		0			0	0	0	0	0		0			0	0		0	0	0		0	0	0		0	0		0		1	0		0		2	1
		Krachi			9	4	0	0		26		0		19			7	23	23	4	29		1			41	5		41	20	20		38	6	52		1	30		2		9	10		11		17	2
		Krachi East			0	0	0	1		1		0		3			0	4	7	0	7		0			14	0		15	11	3		12	0	18		0	16		4		13	1		2		8	6
		Nkwanta			2	0	0	0		5		0		9			1	13	5	2	15		4			27	0		37	20	25		37	4	44		1	56		15		28	4		2		50	14
		North Tongu			0	0	0	0		1		0		0			0	1	0	0	2		0			1	0		2	0	1		0	0	2		0	4		0		4	0		0		2	0
		South Dayi			0	0	0	0		0		0		0			0	0	0	0	0		0			0	0		0	0	3		3	0	0		0	3		0		3	0		0		1	0
		South Tongu			0	0	0	0		0		0		0			0	0	0	0	0		0			0	0		0	0	0		0	0	1		0	1		0		0	0		0		0	0
		Volta Total			11	5	0	1		33		0		41			8	50	36	6	70		6			99	5		154	54	89		110	17	157		2	165		26		123	24		23		124	37
	Western	Ahanta West			0	0	0	0		0		0		0			0	0	0	0	0		0			1	0		0	0	0		1	0	0		0	0		0		0	0		0		0	0
		Bibiani Anhwiaso			0	0	0	0		0		0		0			0	0	0	0	0		0			0	0		0	0	0		1	0	0		0	1		0		0	0		0		0	0
		Juabeso			0	0	0	0		0		0		0			0	0	0	0	0		0			0	0		0	0	0		1	0	0		0	0		0		0	0		0		0	0
		Mpohor Wassa East			0	0	0	0		0		0		0			0	0	0	0	0		0			0	0		0	0	0		0	0	1		0	0		0		0	0		0		0	0
		Nzema East			0	0	0	0		0		0		0			0	0	0	0	0		0			0	0		0	0	0		0	0	0		0	0		0		0	0		0		1	0
		Sefwi Wiawso			0	0	0	0		0		0		0			0	0	0	0	0		0			0	0		0	0	0		0	0	0		0	1		0		0	0		0		0	0
		Shama Ahanta East			0	0	0	0		0		0		0			0	0	0	0	0		0			0	0		0	0	0		0	0	0		0	0		0		0	0		0		0	0
		Wasa Amenfi East			0	0	0	0		0		0		0			0	0	0	0	0		0			0	0		0	0	0		0	0	0		0	1		0		0	0		0		0	0
		Wasa Amenfi West			0	0	0	0		0		0		0			0	0	0	0	0		0			1	0		0	0	0		0	0	0		0	0		0		0	0		0		0	0
		Wassa West			0	0	0	0		0		0		0			0	0	0	0	0		0			0	0		0	0	0		1	0	0		0	0		0		0	0		0		0	0
		Western Total			0	0	0	0		0		0		0			0	0	0	0	0		0			2	0		0	0	0		4	0	1		0	3		0		0	0		0		1	0
	Dec-2015				2015-12-01	2015-12-02	2015-12-03	2015-12-04		2015-12-05		2015-12-06		2015-12-07			2015-12-08	2015-12-09	2015-12-10	2015-12-11	2015-12-12		2015-12-13			2015-12-14	2015-12-15		2015-12-16	2015-12-17	2015-12-18		2015-12-19	2015-12-20	2015-12-21		2015-12-22	2015-12-23		2015-12-24		2015-12-25	2015-12-26		2015-12-27		2015-12-28	2015-12-29
	Provincial Total				927	277	361	30		1573		66		931			586	1025	1419	435	1943		97			1812	395		2518	1380	1020		1608	304	1536		17	1595		418		677	634		313		1162	161
	Contacts Us
	Names			Email									Number
	Philip Frost			pfrost@csir.co.za									+27 12 841 4665
	Ndumiso Booi			nbooi@csir.co.za									+27 12 841 7760
[truncated: 3 more columns]
